# Supplementary material for: A test of the symbol interdependency hypothesis with both concrete and abstract stimuli
Source: PLoS One. 2018 Mar 28;13(3):e0192719. doi: 10.1371/journal.pone.0192719 (PMC5873929; doi:10.1371/journal.pone.0192719)
Supplement: S1 Dataset — (CSV) [file pone.0192719.s004.csv]

subject	task	condition	concrete	embodied	symbolic	hand	item	rt
1	1	AbstractIconicClose	1	1	1	1	41	1927
1	1	AbstractIconicClose	1	1	1	1	50	1689
1	1	AbstractIconicClose	1	1	1	1	49	1598
1	1	AbstractIconicClose	1	1	1	1	43	1431
1	1	AbstractIconicClose	1	1	1	1	48	1400
1	1	AbstractIconicClose	1	1	1	1	42	1254
1	1	AbstractIconicClose	1	1	1	1	44	1159
1	1	AbstractIconicClose	1	1	1	1	47	1006
1	1	AbstractIconicClose	1	1	1	1	46	879
1	1	AbstractIconicClose	1	1	1	1	45	876
2	1	AbstractIconicClose	1	1	1	1	49	1247
2	1	AbstractIconicClose	1	1	1	1	48	1133
2	1	AbstractIconicClose	1	1	1	1	41	1099
2	1	AbstractIconicClose	1	1	1	1	47	1054
2	1	AbstractIconicClose	1	1	1	1	46	1049
2	1	AbstractIconicClose	1	1	1	1	50	783
2	1	AbstractIconicClose	1	1	1	1	45	654
2	1	AbstractIconicClose	1	1	1	1	44	650
3	1	AbstractIconicClose	1	1	1	1	43	2326
3	1	AbstractIconicClose	1	1	1	1	44	1502
3	1	AbstractIconicClose	1	1	1	1	48	1248
3	1	AbstractIconicClose	1	1	1	1	47	1135
3	1	AbstractIconicClose	1	1	1	1	49	1062
3	1	AbstractIconicClose	1	1	1	1	42	1055
3	1	AbstractIconicClose	1	1	1	1	45	839
3	1	AbstractIconicClose	1	1	1	1	50	831
3	1	AbstractIconicClose	1	1	1	1	41	810
3	1	AbstractIconicClose	1	1	1	1	46	635
4	1	AbstractIconicClose	1	1	1	1	47	7497
4	1	AbstractIconicClose	1	1	1	1	42	2318
4	1	AbstractIconicClose	1	1	1	1	49	1245
4	1	AbstractIconicClose	1	1	1	1	41	1111
4	1	AbstractIconicClose	1	1	1	1	48	1045
4	1	AbstractIconicClose	1	1	1	1	50	937
4	1	AbstractIconicClose	1	1	1	1	46	898
4	1	AbstractIconicClose	1	1	1	1	44	650
4	1	AbstractIconicClose	1	1	1	1	45	629
5	1	AbstractIconicClose	1	1	1	1	44	1867
5	1	AbstractIconicClose	1	1	1	1	49	1432
5	1	AbstractIconicClose	1	1	1	1	42	1158
5	1	AbstractIconicClose	1	1	1	1	41	951
5	1	AbstractIconicClose	1	1	1	1	47	910
5	1	AbstractIconicClose	1	1	1	1	50	843
5	1	AbstractIconicClose	1	1	1	1	46	766
5	1	AbstractIconicClose	1	1	1	1	48	761
5	1	AbstractIconicClose	1	1	1	1	45	683
6	1	AbstractIconicClose	1	1	1	1	43	1098
6	1	AbstractIconicClose	1	1	1	1	48	1039
6	1	AbstractIconicClose	1	1	1	1	44	1038
6	1	AbstractIconicClose	1	1	1	1	45	992
6	1	AbstractIconicClose	1	1	1	1	41	880
6	1	AbstractIconicClose	1	1	1	1	49	862
6	1	AbstractIconicClose	1	1	1	1	50	828
6	1	AbstractIconicClose	1	1	1	1	42	683
6	1	AbstractIconicClose	1	1	1	1	46	667
6	1	AbstractIconicClose	1	1	1	1	47	635
8	1	AbstractIconicClose	1	1	1	1	48	1487
8	1	AbstractIconicClose	1	1	1	1	42	1121
8	1	AbstractIconicClose	1	1	1	1	41	926
8	1	AbstractIconicClose	1	1	1	1	50	903
8	1	AbstractIconicClose	1	1	1	1	44	846
8	1	AbstractIconicClose	1	1	1	1	47	743
8	1	AbstractIconicClose	1	1	1	1	46	686
8	1	AbstractIconicClose	1	1	1	1	45	682
9	1	AbstractIconicClose	1	1	1	1	41	1447
9	1	AbstractIconicClose	1	1	1	1	44	1400
9	1	AbstractIconicClose	1	1	1	1	48	1309
9	1	AbstractIconicClose	1	1	1	1	47	1293
9	1	AbstractIconicClose	1	1	1	1	42	1103
9	1	AbstractIconicClose	1	1	1	1	50	921
9	1	AbstractIconicClose	1	1	1	1	45	910
9	1	AbstractIconicClose	1	1	1	1	46	701
10	1	AbstractIconicClose	1	1	1	1	43	1879
10	1	AbstractIconicClose	1	1	1	1	49	1558
10	1	AbstractIconicClose	1	1	1	1	41	1238
10	1	AbstractIconicClose	1	1	1	1	47	1205
10	1	AbstractIconicClose	1	1	1	1	42	1078
10	1	AbstractIconicClose	1	1	1	1	45	983
10	1	AbstractIconicClose	1	1	1	1	48	949
10	1	AbstractIconicClose	1	1	1	1	46	934
10	1	AbstractIconicClose	1	1	1	1	44	838
10	1	AbstractIconicClose	1	1	1	1	50	790
11	1	AbstractIconicClose	1	1	1	-1	43	1034
11	1	AbstractIconicClose	1	1	1	-1	48	953
11	1	AbstractIconicClose	1	1	1	-1	41	860
11	1	AbstractIconicClose	1	1	1	-1	49	842
11	1	AbstractIconicClose	1	1	1	-1	47	838
11	1	AbstractIconicClose	1	1	1	-1	50	719
11	1	AbstractIconicClose	1	1	1	-1	44	685
11	1	AbstractIconicClose	1	1	1	-1	45	634
11	1	AbstractIconicClose	1	1	1	-1	46	497
12	1	AbstractIconicClose	1	1	1	-1	49	1488
12	1	AbstractIconicClose	1	1	1	-1	43	1070
12	1	AbstractIconicClose	1	1	1	-1	42	1056
12	1	AbstractIconicClose	1	1	1	-1	48	942
12	1	AbstractIconicClose	1	1	1	-1	50	790
12	1	AbstractIconicClose	1	1	1	-1	47	785
12	1	AbstractIconicClose	1	1	1	-1	41	702
12	1	AbstractIconicClose	1	1	1	-1	46	680
12	1	AbstractIconicClose	1	1	1	-1	44	650
12	1	AbstractIconicClose	1	1	1	-1	45	621
13	1	AbstractIconicClose	1	1	1	-1	43	1278
13	1	AbstractIconicClose	1	1	1	-1	46	908
13	1	AbstractIconicClose	1	1	1	-1	41	889
13	1	AbstractIconicClose	1	1	1	-1	50	872
13	1	AbstractIconicClose	1	1	1	-1	48	831
13	1	AbstractIconicClose	1	1	1	-1	42	814
13	1	AbstractIconicClose	1	1	1	-1	49	736
13	1	AbstractIconicClose	1	1	1	-1	47	727
13	1	AbstractIconicClose	1	1	1	-1	45	699
13	1	AbstractIconicClose	1	1	1	-1	44	664
14	1	AbstractIconicClose	1	1	1	-1	49	1401
14	1	AbstractIconicClose	1	1	1	-1	48	1242
14	1	AbstractIconicClose	1	1	1	-1	42	1164
14	1	AbstractIconicClose	1	1	1	-1	41	879
14	1	AbstractIconicClose	1	1	1	-1	47	790
14	1	AbstractIconicClose	1	1	1	-1	50	765
14	1	AbstractIconicClose	1	1	1	-1	44	746
14	1	AbstractIconicClose	1	1	1	-1	46	714
14	1	AbstractIconicClose	1	1	1	-1	45	700
15	1	AbstractIconicClose	1	1	1	-1	43	1328
15	1	AbstractIconicClose	1	1	1	-1	48	967
15	1	AbstractIconicClose	1	1	1	-1	41	922
15	1	AbstractIconicClose	1	1	1	-1	47	862
15	1	AbstractIconicClose	1	1	1	-1	42	799
15	1	AbstractIconicClose	1	1	1	-1	50	765
15	1	AbstractIconicClose	1	1	1	-1	46	742
15	1	AbstractIconicClose	1	1	1	-1	45	717
15	1	AbstractIconicClose	1	1	1	-1	44	712
16	1	AbstractIconicClose	1	1	1	-1	44	5808
16	1	AbstractIconicClose	1	1	1	-1	43	2942
16	1	AbstractIconicClose	1	1	1	-1	41	2149
16	1	AbstractIconicClose	1	1	1	-1	50	2077
16	1	AbstractIconicClose	1	1	1	-1	42	1528
16	1	AbstractIconicClose	1	1	1	-1	48	1288
16	1	AbstractIconicClose	1	1	1	-1	49	1073
16	1	AbstractIconicClose	1	1	1	-1	46	1004
16	1	AbstractIconicClose	1	1	1	-1	47	998
17	1	AbstractIconicClose	1	1	1	-1	41	2395
17	1	AbstractIconicClose	1	1	1	-1	43	1600
17	1	AbstractIconicClose	1	1	1	-1	48	1502
17	1	AbstractIconicClose	1	1	1	-1	44	1414
17	1	AbstractIconicClose	1	1	1	-1	46	1308
17	1	AbstractIconicClose	1	1	1	-1	42	1306
17	1	AbstractIconicClose	1	1	1	-1	47	1130
17	1	AbstractIconicClose	1	1	1	-1	49	1113
17	1	AbstractIconicClose	1	1	1	-1	50	958
17	1	AbstractIconicClose	1	1	1	-1	45	934
18	1	AbstractIconicClose	1	1	1	-1	50	1512
18	1	AbstractIconicClose	1	1	1	-1	48	1325
18	1	AbstractIconicClose	1	1	1	-1	42	1149
18	1	AbstractIconicClose	1	1	1	-1	47	1051
18	1	AbstractIconicClose	1	1	1	-1	43	1038
18	1	AbstractIconicClose	1	1	1	-1	49	1018
18	1	AbstractIconicClose	1	1	1	-1	41	863
18	1	AbstractIconicClose	1	1	1	-1	44	843
18	1	AbstractIconicClose	1	1	1	-1	46	808
18	1	AbstractIconicClose	1	1	1	-1	45	761
19	1	AbstractIconicClose	1	1	1	-1	43	2959
19	1	AbstractIconicClose	1	1	1	-1	49	1966
19	1	AbstractIconicClose	1	1	1	-1	47	1247
19	1	AbstractIconicClose	1	1	1	-1	50	907
19	1	AbstractIconicClose	1	1	1	-1	41	893
19	1	AbstractIconicClose	1	1	1	-1	42	878
19	1	AbstractIconicClose	1	1	1	-1	48	870
19	1	AbstractIconicClose	1	1	1	-1	45	807
19	1	AbstractIconicClose	1	1	1	-1	46	745
19	1	AbstractIconicClose	1	1	1	-1	44	688
20	1	AbstractIconicClose	1	1	1	-1	43	1368
20	1	AbstractIconicClose	1	1	1	-1	49	923
20	1	AbstractIconicClose	1	1	1	-1	48	920
20	1	AbstractIconicClose	1	1	1	-1	46	726
20	1	AbstractIconicClose	1	1	1	-1	41	712
20	1	AbstractIconicClose	1	1	1	-1	47	711
20	1	AbstractIconicClose	1	1	1	-1	45	662
20	1	AbstractIconicClose	1	1	1	-1	50	607
20	1	AbstractIconicClose	1	1	1	-1	44	604
20	1	AbstractIconicClose	1	1	1	-1	42	599
21	-1	AbstractIconicClose	1	1	1	1	49	5135
21	-1	AbstractIconicClose	1	1	1	1	46	4314
21	-1	AbstractIconicClose	1	1	1	1	43	3512
21	-1	AbstractIconicClose	1	1	1	1	48	2719
21	-1	AbstractIconicClose	1	1	1	1	44	1822
21	-1	AbstractIconicClose	1	1	1	1	45	1518
21	-1	AbstractIconicClose	1	1	1	1	41	1257
21	-1	AbstractIconicClose	1	1	1	1	42	1127
21	-1	AbstractIconicClose	1	1	1	1	50	906
21	-1	AbstractIconicClose	1	1	1	1	47	903
22	-1	AbstractIconicClose	1	1	1	1	49	3815
22	-1	AbstractIconicClose	1	1	1	1	42	2360
22	-1	AbstractIconicClose	1	1	1	1	43	1257
22	-1	AbstractIconicClose	1	1	1	1	46	1159
22	-1	AbstractIconicClose	1	1	1	1	48	1104
22	-1	AbstractIconicClose	1	1	1	1	50	940
22	-1	AbstractIconicClose	1	1	1	1	44	894
22	-1	AbstractIconicClose	1	1	1	1	45	872
22	-1	AbstractIconicClose	1	1	1	1	47	833
22	-1	AbstractIconicClose	1	1	1	1	41	831
23	-1	AbstractIconicClose	1	1	1	1	49	2334
23	-1	AbstractIconicClose	1	1	1	1	48	2312
23	-1	AbstractIconicClose	1	1	1	1	50	2168
23	-1	AbstractIconicClose	1	1	1	1	47	2008
23	-1	AbstractIconicClose	1	1	1	1	43	1944
23	-1	AbstractIconicClose	1	1	1	1	42	1485
23	-1	AbstractIconicClose	1	1	1	1	46	1463
23	-1	AbstractIconicClose	1	1	1	1	45	1323
23	-1	AbstractIconicClose	1	1	1	1	44	1304
23	-1	AbstractIconicClose	1	1	1	1	41	1247
24	-1	AbstractIconicClose	1	1	1	1	49	7560
24	-1	AbstractIconicClose	1	1	1	1	45	2240
24	-1	AbstractIconicClose	1	1	1	1	43	1471
24	-1	AbstractIconicClose	1	1	1	1	48	1334
24	-1	AbstractIconicClose	1	1	1	1	44	1193
24	-1	AbstractIconicClose	1	1	1	1	42	1101
24	-1	AbstractIconicClose	1	1	1	1	50	1031
24	-1	AbstractIconicClose	1	1	1	1	41	983
24	-1	AbstractIconicClose	1	1	1	1	47	870
24	-1	AbstractIconicClose	1	1	1	1	46	817
25	-1	AbstractIconicClose	1	1	1	1	43	5291
25	-1	AbstractIconicClose	1	1	1	1	47	1740
25	-1	AbstractIconicClose	1	1	1	1	41	1719
25	-1	AbstractIconicClose	1	1	1	1	48	1468
25	-1	AbstractIconicClose	1	1	1	1	45	1149
25	-1	AbstractIconicClose	1	1	1	1	42	1104
25	-1	AbstractIconicClose	1	1	1	1	44	1099
25	-1	AbstractIconicClose	1	1	1	1	46	902
25	-1	AbstractIconicClose	1	1	1	1	50	782
26	-1	AbstractIconicClose	1	1	1	1	42	1925
26	-1	AbstractIconicClose	1	1	1	1	48	1340
26	-1	AbstractIconicClose	1	1	1	1	43	1277
26	-1	AbstractIconicClose	1	1	1	1	44	1150
26	-1	AbstractIconicClose	1	1	1	1	46	1120
26	-1	AbstractIconicClose	1	1	1	1	41	1018
26	-1	AbstractIconicClose	1	1	1	1	50	956
26	-1	AbstractIconicClose	1	1	1	1	47	887
26	-1	AbstractIconicClose	1	1	1	1	45	856
27	-1	AbstractIconicClose	1	1	1	1	49	3152
27	-1	AbstractIconicClose	1	1	1	1	48	2095
27	-1	AbstractIconicClose	1	1	1	1	44	1815
27	-1	AbstractIconicClose	1	1	1	1	43	1406
27	-1	AbstractIconicClose	1	1	1	1	50	1373
27	-1	AbstractIconicClose	1	1	1	1	41	1255
27	-1	AbstractIconicClose	1	1	1	1	45	1004
27	-1	AbstractIconicClose	1	1	1	1	42	875
27	-1	AbstractIconicClose	1	1	1	1	46	810
27	-1	AbstractIconicClose	1	1	1	1	47	796
28	-1	AbstractIconicClose	1	1	1	1	49	2861
28	-1	AbstractIconicClose	1	1	1	1	41	1899
28	-1	AbstractIconicClose	1	1	1	1	42	1883
28	-1	AbstractIconicClose	1	1	1	1	44	1851
28	-1	AbstractIconicClose	1	1	1	1	46	1433
28	-1	AbstractIconicClose	1	1	1	1	45	1151
28	-1	AbstractIconicClose	1	1	1	1	48	1112
28	-1	AbstractIconicClose	1	1	1	1	47	895
28	-1	AbstractIconicClose	1	1	1	1	50	843
29	-1	AbstractIconicClose	1	1	1	1	49	6617
29	-1	AbstractIconicClose	1	1	1	1	43	6299
29	-1	AbstractIconicClose	1	1	1	1	50	5974
29	-1	AbstractIconicClose	1	1	1	1	42	3660
29	-1	AbstractIconicClose	1	1	1	1	48	3265
29	-1	AbstractIconicClose	1	1	1	1	44	3039
29	-1	AbstractIconicClose	1	1	1	1	41	2366
29	-1	AbstractIconicClose	1	1	1	1	46	1513
29	-1	AbstractIconicClose	1	1	1	1	45	861
30	-1	AbstractIconicClose	1	1	1	1	41	1323
30	-1	AbstractIconicClose	1	1	1	1	43	1286
30	-1	AbstractIconicClose	1	1	1	1	49	1241
30	-1	AbstractIconicClose	1	1	1	1	48	1102
30	-1	AbstractIconicClose	1	1	1	1	46	976
30	-1	AbstractIconicClose	1	1	1	1	42	845
30	-1	AbstractIconicClose	1	1	1	1	45	792
30	-1	AbstractIconicClose	1	1	1	1	44	729
30	-1	AbstractIconicClose	1	1	1	1	47	665
30	-1	AbstractIconicClose	1	1	1	1	50	645
31	-1	AbstractIconicClose	1	1	1	-1	43	2717
31	-1	AbstractIconicClose	1	1	1	-1	41	2187
31	-1	AbstractIconicClose	1	1	1	-1	42	1182
31	-1	AbstractIconicClose	1	1	1	-1	47	967
31	-1	AbstractIconicClose	1	1	1	-1	48	827
31	-1	AbstractIconicClose	1	1	1	-1	50	764
31	-1	AbstractIconicClose	1	1	1	-1	44	757
31	-1	AbstractIconicClose	1	1	1	-1	46	735
31	-1	AbstractIconicClose	1	1	1	-1	45	716
34	-1	AbstractIconicClose	1	1	1	-1	48	3877
34	-1	AbstractIconicClose	1	1	1	-1	43	2503
34	-1	AbstractIconicClose	1	1	1	-1	41	1569
34	-1	AbstractIconicClose	1	1	1	-1	45	1008
34	-1	AbstractIconicClose	1	1	1	-1	44	1004
34	-1	AbstractIconicClose	1	1	1	-1	50	943
34	-1	AbstractIconicClose	1	1	1	-1	42	893
34	-1	AbstractIconicClose	1	1	1	-1	47	879
34	-1	AbstractIconicClose	1	1	1	-1	46	747
35	-1	AbstractIconicClose	1	1	1	-1	43	1877
35	-1	AbstractIconicClose	1	1	1	-1	50	1242
35	-1	AbstractIconicClose	1	1	1	-1	47	1144
35	-1	AbstractIconicClose	1	1	1	-1	48	1111
35	-1	AbstractIconicClose	1	1	1	-1	42	976
35	-1	AbstractIconicClose	1	1	1	-1	46	833
35	-1	AbstractIconicClose	1	1	1	-1	45	782
35	-1	AbstractIconicClose	1	1	1	-1	41	748
35	-1	AbstractIconicClose	1	1	1	-1	44	733
36	-1	AbstractIconicClose	1	1	1	-1	48	3471
36	-1	AbstractIconicClose	1	1	1	-1	49	2888
36	-1	AbstractIconicClose	1	1	1	-1	41	2637
36	-1	AbstractIconicClose	1	1	1	-1	47	1870
36	-1	AbstractIconicClose	1	1	1	-1	42	1545
36	-1	AbstractIconicClose	1	1	1	-1	45	1342
36	-1	AbstractIconicClose	1	1	1	-1	46	1246
36	-1	AbstractIconicClose	1	1	1	-1	44	1121
37	-1	AbstractIconicClose	1	1	1	-1	41	7723
37	-1	AbstractIconicClose	1	1	1	-1	42	5591
37	-1	AbstractIconicClose	1	1	1	-1	50	2780
37	-1	AbstractIconicClose	1	1	1	-1	49	2167
37	-1	AbstractIconicClose	1	1	1	-1	48	1390
37	-1	AbstractIconicClose	1	1	1	-1	43	1292
37	-1	AbstractIconicClose	1	1	1	-1	45	1184
37	-1	AbstractIconicClose	1	1	1	-1	44	1055
37	-1	AbstractIconicClose	1	1	1	-1	47	997
37	-1	AbstractIconicClose	1	1	1	-1	46	792
38	-1	AbstractIconicClose	1	1	1	-1	49	3687
38	-1	AbstractIconicClose	1	1	1	-1	45	3355
38	-1	AbstractIconicClose	1	1	1	-1	42	3281
38	-1	AbstractIconicClose	1	1	1	-1	44	2686
38	-1	AbstractIconicClose	1	1	1	-1	41	2267
38	-1	AbstractIconicClose	1	1	1	-1	47	1644
38	-1	AbstractIconicClose	1	1	1	-1	43	1633
38	-1	AbstractIconicClose	1	1	1	-1	50	1631
38	-1	AbstractIconicClose	1	1	1	-1	48	1509
38	-1	AbstractIconicClose	1	1	1	-1	46	1422
39	-1	AbstractIconicClose	1	1	1	-1	42	2769
39	-1	AbstractIconicClose	1	1	1	-1	43	1377
39	-1	AbstractIconicClose	1	1	1	-1	48	1373
39	-1	AbstractIconicClose	1	1	1	-1	45	1247
39	-1	AbstractIconicClose	1	1	1	-1	44	1143
39	-1	AbstractIconicClose	1	1	1	-1	47	1084
39	-1	AbstractIconicClose	1	1	1	-1	41	1041
39	-1	AbstractIconicClose	1	1	1	-1	50	945
39	-1	AbstractIconicClose	1	1	1	-1	46	905
40	-1	AbstractIconicClose	1	1	1	-1	49	7421
40	-1	AbstractIconicClose	1	1	1	-1	48	5304
40	-1	AbstractIconicClose	1	1	1	-1	43	3921
40	-1	AbstractIconicClose	1	1	1	-1	41	3803
40	-1	AbstractIconicClose	1	1	1	-1	45	2574
40	-1	AbstractIconicClose	1	1	1	-1	42	2371
40	-1	AbstractIconicClose	1	1	1	-1	46	1889
40	-1	AbstractIconicClose	1	1	1	-1	47	1860
40	-1	AbstractIconicClose	1	1	1	-1	44	1654
40	-1	AbstractIconicClose	1	1	1	-1	50	968
41	1	AbstractIconicClose	1	1	1	1	69	2286
41	1	AbstractIconicClose	1	1	1	1	65	1773
41	1	AbstractIconicClose	1	1	1	1	61	1430
41	1	AbstractIconicClose	1	1	1	1	70	1423
41	1	AbstractIconicClose	1	1	1	1	68	1293
41	1	AbstractIconicClose	1	1	1	1	67	1134
41	1	AbstractIconicClose	1	1	1	1	62	1125
41	1	AbstractIconicClose	1	1	1	1	64	983
41	1	AbstractIconicClose	1	1	1	1	66	982
41	1	AbstractIconicClose	1	1	1	1	63	878
42	1	AbstractIconicClose	1	1	1	1	61	1547
42	1	AbstractIconicClose	1	1	1	1	62	1440
42	1	AbstractIconicClose	1	1	1	1	69	1202
42	1	AbstractIconicClose	1	1	1	1	70	857
42	1	AbstractIconicClose	1	1	1	1	64	855
42	1	AbstractIconicClose	1	1	1	1	67	812
42	1	AbstractIconicClose	1	1	1	1	65	781
42	1	AbstractIconicClose	1	1	1	1	63	753
42	1	AbstractIconicClose	1	1	1	1	66	746
42	1	AbstractIconicClose	1	1	1	1	68	707
43	1	AbstractIconicClose	1	1	1	1	65	1394
43	1	AbstractIconicClose	1	1	1	1	61	1292
43	1	AbstractIconicClose	1	1	1	1	69	1271
43	1	AbstractIconicClose	1	1	1	1	63	1172
43	1	AbstractIconicClose	1	1	1	1	70	1073
43	1	AbstractIconicClose	1	1	1	1	67	1030
43	1	AbstractIconicClose	1	1	1	1	64	955
43	1	AbstractIconicClose	1	1	1	1	62	937
43	1	AbstractIconicClose	1	1	1	1	66	908
43	1	AbstractIconicClose	1	1	1	1	68	845
44	1	AbstractIconicClose	1	1	1	1	70	2451
44	1	AbstractIconicClose	1	1	1	1	65	1256
44	1	AbstractIconicClose	1	1	1	1	63	1163
44	1	AbstractIconicClose	1	1	1	1	69	1094
44	1	AbstractIconicClose	1	1	1	1	61	1055
44	1	AbstractIconicClose	1	1	1	1	62	1025
44	1	AbstractIconicClose	1	1	1	1	67	988
44	1	AbstractIconicClose	1	1	1	1	64	734
44	1	AbstractIconicClose	1	1	1	1	68	720
44	1	AbstractIconicClose	1	1	1	1	66	717
45	1	AbstractIconicClose	1	1	1	1	69	1584
45	1	AbstractIconicClose	1	1	1	1	62	1381
45	1	AbstractIconicClose	1	1	1	1	70	1314
45	1	AbstractIconicClose	1	1	1	1	67	925
45	1	AbstractIconicClose	1	1	1	1	64	912
45	1	AbstractIconicClose	1	1	1	1	61	895
45	1	AbstractIconicClose	1	1	1	1	65	880
45	1	AbstractIconicClose	1	1	1	1	68	863
45	1	AbstractIconicClose	1	1	1	1	63	838
45	1	AbstractIconicClose	1	1	1	1	66	751
46	1	AbstractIconicClose	1	1	1	1	69	3040
46	1	AbstractIconicClose	1	1	1	1	61	1774
46	1	AbstractIconicClose	1	1	1	1	62	1662
46	1	AbstractIconicClose	1	1	1	1	65	1503
46	1	AbstractIconicClose	1	1	1	1	63	1492
46	1	AbstractIconicClose	1	1	1	1	66	1336
46	1	AbstractIconicClose	1	1	1	1	70	1119
46	1	AbstractIconicClose	1	1	1	1	64	1056
46	1	AbstractIconicClose	1	1	1	1	67	942
46	1	AbstractIconicClose	1	1	1	1	68	797
47	1	AbstractIconicClose	1	1	1	1	70	1149
47	1	AbstractIconicClose	1	1	1	1	65	1128
47	1	AbstractIconicClose	1	1	1	1	61	1022
47	1	AbstractIconicClose	1	1	1	1	69	967
47	1	AbstractIconicClose	1	1	1	1	66	957
47	1	AbstractIconicClose	1	1	1	1	62	868
47	1	AbstractIconicClose	1	1	1	1	68	804
47	1	AbstractIconicClose	1	1	1	1	67	789
47	1	AbstractIconicClose	1	1	1	1	63	758
47	1	AbstractIconicClose	1	1	1	1	64	630
48	1	AbstractIconicClose	1	1	1	1	61	1583
48	1	AbstractIconicClose	1	1	1	1	70	1315
48	1	AbstractIconicClose	1	1	1	1	69	1253
48	1	AbstractIconicClose	1	1	1	1	65	1124
48	1	AbstractIconicClose	1	1	1	1	62	1034
48	1	AbstractIconicClose	1	1	1	1	67	938
48	1	AbstractIconicClose	1	1	1	1	66	808
48	1	AbstractIconicClose	1	1	1	1	68	780
48	1	AbstractIconicClose	1	1	1	1	64	761
48	1	AbstractIconicClose	1	1	1	1	63	752
49	1	AbstractIconicClose	1	1	1	1	62	1951
49	1	AbstractIconicClose	1	1	1	1	61	1655
49	1	AbstractIconicClose	1	1	1	1	69	1237
49	1	AbstractIconicClose	1	1	1	1	65	974
49	1	AbstractIconicClose	1	1	1	1	66	974
49	1	AbstractIconicClose	1	1	1	1	67	951
49	1	AbstractIconicClose	1	1	1	1	70	910
49	1	AbstractIconicClose	1	1	1	1	63	854
49	1	AbstractIconicClose	1	1	1	1	64	726
49	1	AbstractIconicClose	1	1	1	1	68	725
50	1	AbstractIconicClose	1	1	1	1	63	1902
50	1	AbstractIconicClose	1	1	1	1	62	1870
50	1	AbstractIconicClose	1	1	1	1	65	1638
50	1	AbstractIconicClose	1	1	1	1	66	1358
50	1	AbstractIconicClose	1	1	1	1	70	1334
50	1	AbstractIconicClose	1	1	1	1	64	1086
50	1	AbstractIconicClose	1	1	1	1	61	1021
50	1	AbstractIconicClose	1	1	1	1	68	1014
50	1	AbstractIconicClose	1	1	1	1	69	1014
50	1	AbstractIconicClose	1	1	1	1	67	950
51	1	AbstractIconicClose	1	1	1	-1	62	1101
51	1	AbstractIconicClose	1	1	1	-1	67	1030
51	1	AbstractIconicClose	1	1	1	-1	69	975
51	1	AbstractIconicClose	1	1	1	-1	61	966
51	1	AbstractIconicClose	1	1	1	-1	64	798
51	1	AbstractIconicClose	1	1	1	-1	70	766
51	1	AbstractIconicClose	1	1	1	-1	63	734
51	1	AbstractIconicClose	1	1	1	-1	66	702
51	1	AbstractIconicClose	1	1	1	-1	65	653
51	1	AbstractIconicClose	1	1	1	-1	68	550
52	1	AbstractIconicClose	1	1	1	-1	67	1694
52	1	AbstractIconicClose	1	1	1	-1	66	1533
52	1	AbstractIconicClose	1	1	1	-1	61	1214
52	1	AbstractIconicClose	1	1	1	-1	65	1142
52	1	AbstractIconicClose	1	1	1	-1	62	1013
52	1	AbstractIconicClose	1	1	1	-1	69	982
52	1	AbstractIconicClose	1	1	1	-1	70	966
52	1	AbstractIconicClose	1	1	1	-1	63	870
52	1	AbstractIconicClose	1	1	1	-1	64	822
52	1	AbstractIconicClose	1	1	1	-1	68	799
53	1	AbstractIconicClose	1	1	1	-1	70	1454
53	1	AbstractIconicClose	1	1	1	-1	61	1248
53	1	AbstractIconicClose	1	1	1	-1	63	1139
53	1	AbstractIconicClose	1	1	1	-1	69	926
53	1	AbstractIconicClose	1	1	1	-1	62	711
53	1	AbstractIconicClose	1	1	1	-1	68	679
53	1	AbstractIconicClose	1	1	1	-1	64	669
53	1	AbstractIconicClose	1	1	1	-1	65	666
53	1	AbstractIconicClose	1	1	1	-1	66	648
53	1	AbstractIconicClose	1	1	1	-1	67	645
54	1	AbstractIconicClose	1	1	1	-1	70	1319
54	1	AbstractIconicClose	1	1	1	-1	69	1252
54	1	AbstractIconicClose	1	1	1	-1	67	1151
54	1	AbstractIconicClose	1	1	1	-1	66	1106
54	1	AbstractIconicClose	1	1	1	-1	62	1083
54	1	AbstractIconicClose	1	1	1	-1	64	1012
54	1	AbstractIconicClose	1	1	1	-1	65	1010
54	1	AbstractIconicClose	1	1	1	-1	68	953
54	1	AbstractIconicClose	1	1	1	-1	63	855
54	1	AbstractIconicClose	1	1	1	-1	61	820
55	1	AbstractIconicClose	1	1	1	-1	69	1366
55	1	AbstractIconicClose	1	1	1	-1	62	1166
55	1	AbstractIconicClose	1	1	1	-1	65	1126
55	1	AbstractIconicClose	1	1	1	-1	63	1118
55	1	AbstractIconicClose	1	1	1	-1	70	1007
55	1	AbstractIconicClose	1	1	1	-1	66	934
55	1	AbstractIconicClose	1	1	1	-1	61	918
55	1	AbstractIconicClose	1	1	1	-1	67	879
55	1	AbstractIconicClose	1	1	1	-1	68	838
55	1	AbstractIconicClose	1	1	1	-1	64	782
56	1	AbstractIconicClose	1	1	1	-1	63	1205
56	1	AbstractIconicClose	1	1	1	-1	70	1057
56	1	AbstractIconicClose	1	1	1	-1	69	1010
56	1	AbstractIconicClose	1	1	1	-1	61	868
56	1	AbstractIconicClose	1	1	1	-1	65	825
56	1	AbstractIconicClose	1	1	1	-1	67	821
56	1	AbstractIconicClose	1	1	1	-1	64	804
56	1	AbstractIconicClose	1	1	1	-1	66	672
56	1	AbstractIconicClose	1	1	1	-1	68	658
56	1	AbstractIconicClose	1	1	1	-1	62	649
57	1	AbstractIconicClose	1	1	1	-1	69	3892
57	1	AbstractIconicClose	1	1	1	-1	65	2960
57	1	AbstractIconicClose	1	1	1	-1	68	1117
57	1	AbstractIconicClose	1	1	1	-1	61	1109
57	1	AbstractIconicClose	1	1	1	-1	70	972
57	1	AbstractIconicClose	1	1	1	-1	67	954
57	1	AbstractIconicClose	1	1	1	-1	63	893
57	1	AbstractIconicClose	1	1	1	-1	64	870
57	1	AbstractIconicClose	1	1	1	-1	62	835
57	1	AbstractIconicClose	1	1	1	-1	66	783
58	1	AbstractIconicClose	1	1	1	-1	62	1397
58	1	AbstractIconicClose	1	1	1	-1	69	1156
58	1	AbstractIconicClose	1	1	1	-1	68	1135
58	1	AbstractIconicClose	1	1	1	-1	63	1060
58	1	AbstractIconicClose	1	1	1	-1	66	1054
58	1	AbstractIconicClose	1	1	1	-1	61	1017
58	1	AbstractIconicClose	1	1	1	-1	65	985
58	1	AbstractIconicClose	1	1	1	-1	67	962
58	1	AbstractIconicClose	1	1	1	-1	70	937
58	1	AbstractIconicClose	1	1	1	-1	64	847
59	1	AbstractIconicClose	1	1	1	-1	65	1129
59	1	AbstractIconicClose	1	1	1	-1	61	1061
59	1	AbstractIconicClose	1	1	1	-1	67	928
59	1	AbstractIconicClose	1	1	1	-1	66	831
59	1	AbstractIconicClose	1	1	1	-1	70	813
59	1	AbstractIconicClose	1	1	1	-1	69	765
59	1	AbstractIconicClose	1	1	1	-1	63	707
59	1	AbstractIconicClose	1	1	1	-1	64	687
59	1	AbstractIconicClose	1	1	1	-1	68	620
60	1	AbstractIconicClose	1	1	1	-1	62	4574
60	1	AbstractIconicClose	1	1	1	-1	61	1320
60	1	AbstractIconicClose	1	1	1	-1	67	1092
60	1	AbstractIconicClose	1	1	1	-1	69	1033
60	1	AbstractIconicClose	1	1	1	-1	65	853
60	1	AbstractIconicClose	1	1	1	-1	70	805
60	1	AbstractIconicClose	1	1	1	-1	68	795
60	1	AbstractIconicClose	1	1	1	-1	66	719
60	1	AbstractIconicClose	1	1	1	-1	64	687
60	1	AbstractIconicClose	1	1	1	-1	63	591
61	-1	AbstractIconicClose	1	1	1	1	63	3814
61	-1	AbstractIconicClose	1	1	1	1	65	3262
61	-1	AbstractIconicClose	1	1	1	1	70	2039
61	-1	AbstractIconicClose	1	1	1	1	67	1399
61	-1	AbstractIconicClose	1	1	1	1	64	1294
61	-1	AbstractIconicClose	1	1	1	1	66	1062
61	-1	AbstractIconicClose	1	1	1	1	61	910
61	-1	AbstractIconicClose	1	1	1	1	69	894
61	-1	AbstractIconicClose	1	1	1	1	68	870
62	-1	AbstractIconicClose	1	1	1	1	70	1448
62	-1	AbstractIconicClose	1	1	1	1	61	1437
62	-1	AbstractIconicClose	1	1	1	1	66	1239
62	-1	AbstractIconicClose	1	1	1	1	62	1051
62	-1	AbstractIconicClose	1	1	1	1	67	1036
62	-1	AbstractIconicClose	1	1	1	1	63	999
62	-1	AbstractIconicClose	1	1	1	1	68	926
62	-1	AbstractIconicClose	1	1	1	1	65	866
62	-1	AbstractIconicClose	1	1	1	1	69	804
62	-1	AbstractIconicClose	1	1	1	1	64	743
63	-1	AbstractIconicClose	1	1	1	1	66	1606
63	-1	AbstractIconicClose	1	1	1	1	61	1597
63	-1	AbstractIconicClose	1	1	1	1	67	1470
63	-1	AbstractIconicClose	1	1	1	1	64	1182
63	-1	AbstractIconicClose	1	1	1	1	69	1054
63	-1	AbstractIconicClose	1	1	1	1	70	1054
63	-1	AbstractIconicClose	1	1	1	1	63	759
63	-1	AbstractIconicClose	1	1	1	1	65	750
64	-1	AbstractIconicClose	1	1	1	1	63	1696
64	-1	AbstractIconicClose	1	1	1	1	70	1618
64	-1	AbstractIconicClose	1	1	1	1	64	1330
64	-1	AbstractIconicClose	1	1	1	1	65	1272
64	-1	AbstractIconicClose	1	1	1	1	66	1240
64	-1	AbstractIconicClose	1	1	1	1	67	1100
64	-1	AbstractIconicClose	1	1	1	1	69	1079
64	-1	AbstractIconicClose	1	1	1	1	61	1044
64	-1	AbstractIconicClose	1	1	1	1	68	797
65	-1	AbstractIconicClose	1	1	1	1	68	2271
65	-1	AbstractIconicClose	1	1	1	1	61	1830
65	-1	AbstractIconicClose	1	1	1	1	65	1166
65	-1	AbstractIconicClose	1	1	1	1	70	1134
65	-1	AbstractIconicClose	1	1	1	1	67	1030
65	-1	AbstractIconicClose	1	1	1	1	66	973
65	-1	AbstractIconicClose	1	1	1	1	64	941
65	-1	AbstractIconicClose	1	1	1	1	63	846
65	-1	AbstractIconicClose	1	1	1	1	69	758
67	-1	AbstractIconicClose	1	1	1	1	70	1239
67	-1	AbstractIconicClose	1	1	1	1	61	1166
67	-1	AbstractIconicClose	1	1	1	1	68	1111
67	-1	AbstractIconicClose	1	1	1	1	69	1094
67	-1	AbstractIconicClose	1	1	1	1	63	1030
67	-1	AbstractIconicClose	1	1	1	1	66	1013
67	-1	AbstractIconicClose	1	1	1	1	65	926
67	-1	AbstractIconicClose	1	1	1	1	67	894
67	-1	AbstractIconicClose	1	1	1	1	64	878
68	-1	AbstractIconicClose	1	1	1	1	61	2494
68	-1	AbstractIconicClose	1	1	1	1	69	1559
68	-1	AbstractIconicClose	1	1	1	1	70	1478
68	-1	AbstractIconicClose	1	1	1	1	67	1462
68	-1	AbstractIconicClose	1	1	1	1	68	1405
68	-1	AbstractIconicClose	1	1	1	1	63	1278
68	-1	AbstractIconicClose	1	1	1	1	64	1078
68	-1	AbstractIconicClose	1	1	1	1	65	1022
69	-1	AbstractIconicClose	1	1	1	1	69	1260
69	-1	AbstractIconicClose	1	1	1	1	65	1226
69	-1	AbstractIconicClose	1	1	1	1	70	1210
69	-1	AbstractIconicClose	1	1	1	1	68	1125
69	-1	AbstractIconicClose	1	1	1	1	67	1043
69	-1	AbstractIconicClose	1	1	1	1	66	973
69	-1	AbstractIconicClose	1	1	1	1	61	921
69	-1	AbstractIconicClose	1	1	1	1	63	762
69	-1	AbstractIconicClose	1	1	1	1	64	704
70	-1	AbstractIconicClose	1	1	1	1	68	2125
70	-1	AbstractIconicClose	1	1	1	1	63	1884
70	-1	AbstractIconicClose	1	1	1	1	67	1445
70	-1	AbstractIconicClose	1	1	1	1	65	1351
70	-1	AbstractIconicClose	1	1	1	1	69	1124
70	-1	AbstractIconicClose	1	1	1	1	66	1089
70	-1	AbstractIconicClose	1	1	1	1	61	979
70	-1	AbstractIconicClose	1	1	1	1	70	950
70	-1	AbstractIconicClose	1	1	1	1	64	914
71	-1	AbstractIconicClose	1	1	1	-1	65	5079
71	-1	AbstractIconicClose	1	1	1	-1	64	2462
71	-1	AbstractIconicClose	1	1	1	-1	70	1710
71	-1	AbstractIconicClose	1	1	1	-1	69	1670
71	-1	AbstractIconicClose	1	1	1	-1	68	1271
71	-1	AbstractIconicClose	1	1	1	-1	61	1270
71	-1	AbstractIconicClose	1	1	1	-1	66	1205
71	-1	AbstractIconicClose	1	1	1	-1	63	1174
71	-1	AbstractIconicClose	1	1	1	-1	67	990
72	-1	AbstractIconicClose	1	1	1	-1	65	2499
72	-1	AbstractIconicClose	1	1	1	-1	61	2385
72	-1	AbstractIconicClose	1	1	1	-1	69	2083
72	-1	AbstractIconicClose	1	1	1	-1	63	1899
72	-1	AbstractIconicClose	1	1	1	-1	64	1634
72	-1	AbstractIconicClose	1	1	1	-1	66	1577
72	-1	AbstractIconicClose	1	1	1	-1	67	1486
72	-1	AbstractIconicClose	1	1	1	-1	68	1424
73	-1	AbstractIconicClose	1	1	1	-1	61	2612
73	-1	AbstractIconicClose	1	1	1	-1	67	1901
73	-1	AbstractIconicClose	1	1	1	-1	69	1738
73	-1	AbstractIconicClose	1	1	1	-1	68	1103
73	-1	AbstractIconicClose	1	1	1	-1	63	940
73	-1	AbstractIconicClose	1	1	1	-1	64	837
73	-1	AbstractIconicClose	1	1	1	-1	65	743
73	-1	AbstractIconicClose	1	1	1	-1	66	704
73	-1	AbstractIconicClose	1	1	1	-1	70	604
74	-1	AbstractIconicClose	1	1	1	-1	63	2558
74	-1	AbstractIconicClose	1	1	1	-1	65	2406
74	-1	AbstractIconicClose	1	1	1	-1	69	2238
74	-1	AbstractIconicClose	1	1	1	-1	67	1798
74	-1	AbstractIconicClose	1	1	1	-1	61	1662
74	-1	AbstractIconicClose	1	1	1	-1	68	1543
74	-1	AbstractIconicClose	1	1	1	-1	66	1519
74	-1	AbstractIconicClose	1	1	1	-1	70	1118
74	-1	AbstractIconicClose	1	1	1	-1	64	966
75	-1	AbstractIconicClose	1	1	1	-1	69	5586
75	-1	AbstractIconicClose	1	1	1	-1	62	3390
75	-1	AbstractIconicClose	1	1	1	-1	66	2410
75	-1	AbstractIconicClose	1	1	1	-1	68	2098
75	-1	AbstractIconicClose	1	1	1	-1	67	1571
75	-1	AbstractIconicClose	1	1	1	-1	70	1437
75	-1	AbstractIconicClose	1	1	1	-1	65	1307
75	-1	AbstractIconicClose	1	1	1	-1	63	1273
75	-1	AbstractIconicClose	1	1	1	-1	61	993
75	-1	AbstractIconicClose	1	1	1	-1	64	983
76	-1	AbstractIconicClose	1	1	1	-1	61	2734
76	-1	AbstractIconicClose	1	1	1	-1	69	2661
76	-1	AbstractIconicClose	1	1	1	-1	68	2621
76	-1	AbstractIconicClose	1	1	1	-1	63	1701
76	-1	AbstractIconicClose	1	1	1	-1	67	1686
76	-1	AbstractIconicClose	1	1	1	-1	64	1678
76	-1	AbstractIconicClose	1	1	1	-1	70	1533
76	-1	AbstractIconicClose	1	1	1	-1	66	1181
77	-1	AbstractIconicClose	1	1	1	-1	65	3463
77	-1	AbstractIconicClose	1	1	1	-1	61	2160
77	-1	AbstractIconicClose	1	1	1	-1	63	2100
77	-1	AbstractIconicClose	1	1	1	-1	66	1824
77	-1	AbstractIconicClose	1	1	1	-1	67	1618
77	-1	AbstractIconicClose	1	1	1	-1	70	1364
77	-1	AbstractIconicClose	1	1	1	-1	64	1071
77	-1	AbstractIconicClose	1	1	1	-1	69	955
77	-1	AbstractIconicClose	1	1	1	-1	68	856
78	-1	AbstractIconicClose	1	1	1	-1	70	2250
78	-1	AbstractIconicClose	1	1	1	-1	69	1740
78	-1	AbstractIconicClose	1	1	1	-1	62	1318
78	-1	AbstractIconicClose	1	1	1	-1	65	1172
78	-1	AbstractIconicClose	1	1	1	-1	61	1111
78	-1	AbstractIconicClose	1	1	1	-1	66	1087
78	-1	AbstractIconicClose	1	1	1	-1	67	1029
78	-1	AbstractIconicClose	1	1	1	-1	63	724
78	-1	AbstractIconicClose	1	1	1	-1	68	685
78	-1	AbstractIconicClose	1	1	1	-1	64	637
79	-1	AbstractIconicClose	1	1	1	-1	67	5054
79	-1	AbstractIconicClose	1	1	1	-1	69	3430
79	-1	AbstractIconicClose	1	1	1	-1	68	2855
79	-1	AbstractIconicClose	1	1	1	-1	70	2271
79	-1	AbstractIconicClose	1	1	1	-1	63	2215
79	-1	AbstractIconicClose	1	1	1	-1	65	2158
79	-1	AbstractIconicClose	1	1	1	-1	66	1534
79	-1	AbstractIconicClose	1	1	1	-1	61	1253
79	-1	AbstractIconicClose	1	1	1	-1	64	1102
80	-1	AbstractIconicClose	1	1	1	-1	62	5622
80	-1	AbstractIconicClose	1	1	1	-1	61	2640
80	-1	AbstractIconicClose	1	1	1	-1	70	1475
80	-1	AbstractIconicClose	1	1	1	-1	66	1442
80	-1	AbstractIconicClose	1	1	1	-1	63	1377
80	-1	AbstractIconicClose	1	1	1	-1	67	1235
80	-1	AbstractIconicClose	1	1	1	-1	69	1106
80	-1	AbstractIconicClose	1	1	1	-1	68	1074
80	-1	AbstractIconicClose	1	1	1	-1	65	920
80	-1	AbstractIconicClose	1	1	1	-1	64	903
1	1	AbstractIconicDistant	1	1	-1	1	57	1721
1	1	AbstractIconicDistant	1	1	-1	1	53	1545
1	1	AbstractIconicDistant	1	1	-1	1	51	1520
1	1	AbstractIconicDistant	1	1	-1	1	59	1489
1	1	AbstractIconicDistant	1	1	-1	1	60	1398
1	1	AbstractIconicDistant	1	1	-1	1	52	1209
1	1	AbstractIconicDistant	1	1	-1	1	58	1197
1	1	AbstractIconicDistant	1	1	-1	1	54	1132
1	1	AbstractIconicDistant	1	1	-1	1	55	956
1	1	AbstractIconicDistant	1	1	-1	1	56	949
2	1	AbstractIconicDistant	1	1	-1	1	58	1134
2	1	AbstractIconicDistant	1	1	-1	1	57	1030
2	1	AbstractIconicDistant	1	1	-1	1	54	1008
2	1	AbstractIconicDistant	1	1	-1	1	60	959
2	1	AbstractIconicDistant	1	1	-1	1	56	901
2	1	AbstractIconicDistant	1	1	-1	1	53	870
2	1	AbstractIconicDistant	1	1	-1	1	52	858
2	1	AbstractIconicDistant	1	1	-1	1	55	749
3	1	AbstractIconicDistant	1	1	-1	1	53	3080
3	1	AbstractIconicDistant	1	1	-1	1	52	1510
3	1	AbstractIconicDistant	1	1	-1	1	59	1439
3	1	AbstractIconicDistant	1	1	-1	1	54	1082
3	1	AbstractIconicDistant	1	1	-1	1	51	1054
3	1	AbstractIconicDistant	1	1	-1	1	58	998
3	1	AbstractIconicDistant	1	1	-1	1	60	870
3	1	AbstractIconicDistant	1	1	-1	1	55	848
3	1	AbstractIconicDistant	1	1	-1	1	56	832
3	1	AbstractIconicDistant	1	1	-1	1	57	812
4	1	AbstractIconicDistant	1	1	-1	1	51	4438
4	1	AbstractIconicDistant	1	1	-1	1	55	3193
4	1	AbstractIconicDistant	1	1	-1	1	54	2935
4	1	AbstractIconicDistant	1	1	-1	1	52	1638
4	1	AbstractIconicDistant	1	1	-1	1	60	1436
4	1	AbstractIconicDistant	1	1	-1	1	56	1197
4	1	AbstractIconicDistant	1	1	-1	1	58	1013
4	1	AbstractIconicDistant	1	1	-1	1	57	992
4	1	AbstractIconicDistant	1	1	-1	1	53	943
5	1	AbstractIconicDistant	1	1	-1	1	58	1402
5	1	AbstractIconicDistant	1	1	-1	1	59	1243
5	1	AbstractIconicDistant	1	1	-1	1	51	1134
5	1	AbstractIconicDistant	1	1	-1	1	54	989
5	1	AbstractIconicDistant	1	1	-1	1	53	938
5	1	AbstractIconicDistant	1	1	-1	1	57	924
5	1	AbstractIconicDistant	1	1	-1	1	52	903
5	1	AbstractIconicDistant	1	1	-1	1	60	877
5	1	AbstractIconicDistant	1	1	-1	1	55	847
5	1	AbstractIconicDistant	1	1	-1	1	56	696
6	1	AbstractIconicDistant	1	1	-1	1	59	1422
6	1	AbstractIconicDistant	1	1	-1	1	52	1127
6	1	AbstractIconicDistant	1	1	-1	1	51	1020
6	1	AbstractIconicDistant	1	1	-1	1	57	975
6	1	AbstractIconicDistant	1	1	-1	1	54	806
6	1	AbstractIconicDistant	1	1	-1	1	55	777
6	1	AbstractIconicDistant	1	1	-1	1	56	759
6	1	AbstractIconicDistant	1	1	-1	1	58	734
6	1	AbstractIconicDistant	1	1	-1	1	53	686
6	1	AbstractIconicDistant	1	1	-1	1	60	679
8	1	AbstractIconicDistant	1	1	-1	1	57	1628
8	1	AbstractIconicDistant	1	1	-1	1	51	1374
8	1	AbstractIconicDistant	1	1	-1	1	60	1339
8	1	AbstractIconicDistant	1	1	-1	1	58	1161
8	1	AbstractIconicDistant	1	1	-1	1	54	1126
8	1	AbstractIconicDistant	1	1	-1	1	56	1034
8	1	AbstractIconicDistant	1	1	-1	1	53	934
8	1	AbstractIconicDistant	1	1	-1	1	55	779
9	1	AbstractIconicDistant	1	1	-1	1	54	2734
9	1	AbstractIconicDistant	1	1	-1	1	51	2390
9	1	AbstractIconicDistant	1	1	-1	1	57	2104
9	1	AbstractIconicDistant	1	1	-1	1	52	1895
9	1	AbstractIconicDistant	1	1	-1	1	59	1801
9	1	AbstractIconicDistant	1	1	-1	1	60	1514
9	1	AbstractIconicDistant	1	1	-1	1	58	1260
9	1	AbstractIconicDistant	1	1	-1	1	56	1199
9	1	AbstractIconicDistant	1	1	-1	1	55	1168
9	1	AbstractIconicDistant	1	1	-1	1	53	842
10	1	AbstractIconicDistant	1	1	-1	1	51	1717
10	1	AbstractIconicDistant	1	1	-1	1	57	1558
10	1	AbstractIconicDistant	1	1	-1	1	59	1415
10	1	AbstractIconicDistant	1	1	-1	1	54	1350
10	1	AbstractIconicDistant	1	1	-1	1	60	1142
10	1	AbstractIconicDistant	1	1	-1	1	56	998
10	1	AbstractIconicDistant	1	1	-1	1	53	950
10	1	AbstractIconicDistant	1	1	-1	1	52	934
10	1	AbstractIconicDistant	1	1	-1	1	55	902
11	1	AbstractIconicDistant	1	1	-1	-1	51	1152
11	1	AbstractIconicDistant	1	1	-1	-1	53	910
11	1	AbstractIconicDistant	1	1	-1	-1	58	893
11	1	AbstractIconicDistant	1	1	-1	-1	56	869
11	1	AbstractIconicDistant	1	1	-1	-1	60	857
11	1	AbstractIconicDistant	1	1	-1	-1	55	778
11	1	AbstractIconicDistant	1	1	-1	-1	52	758
11	1	AbstractIconicDistant	1	1	-1	-1	54	727
11	1	AbstractIconicDistant	1	1	-1	-1	57	523
12	1	AbstractIconicDistant	1	1	-1	-1	52	1321
12	1	AbstractIconicDistant	1	1	-1	-1	57	1144
12	1	AbstractIconicDistant	1	1	-1	-1	53	1125
12	1	AbstractIconicDistant	1	1	-1	-1	60	1041
12	1	AbstractIconicDistant	1	1	-1	-1	51	1031
12	1	AbstractIconicDistant	1	1	-1	-1	54	1004
12	1	AbstractIconicDistant	1	1	-1	-1	58	940
12	1	AbstractIconicDistant	1	1	-1	-1	55	798
12	1	AbstractIconicDistant	1	1	-1	-1	56	742
13	1	AbstractIconicDistant	1	1	-1	-1	57	1973
13	1	AbstractIconicDistant	1	1	-1	-1	51	1308
13	1	AbstractIconicDistant	1	1	-1	-1	58	1277
13	1	AbstractIconicDistant	1	1	-1	-1	59	1081
13	1	AbstractIconicDistant	1	1	-1	-1	60	1050
13	1	AbstractIconicDistant	1	1	-1	-1	52	794
13	1	AbstractIconicDistant	1	1	-1	-1	55	764
13	1	AbstractIconicDistant	1	1	-1	-1	56	745
13	1	AbstractIconicDistant	1	1	-1	-1	54	694
13	1	AbstractIconicDistant	1	1	-1	-1	53	670
14	1	AbstractIconicDistant	1	1	-1	-1	58	1247
14	1	AbstractIconicDistant	1	1	-1	-1	51	1183
14	1	AbstractIconicDistant	1	1	-1	-1	52	1089
14	1	AbstractIconicDistant	1	1	-1	-1	55	1016
14	1	AbstractIconicDistant	1	1	-1	-1	60	1004
14	1	AbstractIconicDistant	1	1	-1	-1	54	954
14	1	AbstractIconicDistant	1	1	-1	-1	57	909
14	1	AbstractIconicDistant	1	1	-1	-1	56	893
14	1	AbstractIconicDistant	1	1	-1	-1	53	703
15	1	AbstractIconicDistant	1	1	-1	-1	51	1055
15	1	AbstractIconicDistant	1	1	-1	-1	52	973
15	1	AbstractIconicDistant	1	1	-1	-1	56	973
15	1	AbstractIconicDistant	1	1	-1	-1	60	938
15	1	AbstractIconicDistant	1	1	-1	-1	57	906
15	1	AbstractIconicDistant	1	1	-1	-1	54	829
15	1	AbstractIconicDistant	1	1	-1	-1	55	746
15	1	AbstractIconicDistant	1	1	-1	-1	58	716
15	1	AbstractIconicDistant	1	1	-1	-1	53	632
16	1	AbstractIconicDistant	1	1	-1	-1	56	2204
16	1	AbstractIconicDistant	1	1	-1	-1	58	1688
16	1	AbstractIconicDistant	1	1	-1	-1	51	1678
16	1	AbstractIconicDistant	1	1	-1	-1	52	1521
16	1	AbstractIconicDistant	1	1	-1	-1	55	1520
16	1	AbstractIconicDistant	1	1	-1	-1	53	1352
16	1	AbstractIconicDistant	1	1	-1	-1	54	1066
17	1	AbstractIconicDistant	1	1	-1	-1	51	1486
17	1	AbstractIconicDistant	1	1	-1	-1	58	1448
17	1	AbstractIconicDistant	1	1	-1	-1	57	1249
17	1	AbstractIconicDistant	1	1	-1	-1	53	1189
17	1	AbstractIconicDistant	1	1	-1	-1	55	1128
17	1	AbstractIconicDistant	1	1	-1	-1	60	1099
17	1	AbstractIconicDistant	1	1	-1	-1	54	1073
18	1	AbstractIconicDistant	1	1	-1	-1	55	1467
18	1	AbstractIconicDistant	1	1	-1	-1	60	1270
18	1	AbstractIconicDistant	1	1	-1	-1	58	1160
18	1	AbstractIconicDistant	1	1	-1	-1	56	1120
18	1	AbstractIconicDistant	1	1	-1	-1	59	1117
18	1	AbstractIconicDistant	1	1	-1	-1	51	1085
18	1	AbstractIconicDistant	1	1	-1	-1	57	1016
18	1	AbstractIconicDistant	1	1	-1	-1	54	970
18	1	AbstractIconicDistant	1	1	-1	-1	53	887
18	1	AbstractIconicDistant	1	1	-1	-1	52	847
19	1	AbstractIconicDistant	1	1	-1	-1	51	1289
19	1	AbstractIconicDistant	1	1	-1	-1	57	1277
19	1	AbstractIconicDistant	1	1	-1	-1	54	1194
19	1	AbstractIconicDistant	1	1	-1	-1	60	1132
19	1	AbstractIconicDistant	1	1	-1	-1	52	1007
19	1	AbstractIconicDistant	1	1	-1	-1	56	926
19	1	AbstractIconicDistant	1	1	-1	-1	55	814
19	1	AbstractIconicDistant	1	1	-1	-1	53	796
20	1	AbstractIconicDistant	1	1	-1	-1	52	1498
20	1	AbstractIconicDistant	1	1	-1	-1	51	1435
20	1	AbstractIconicDistant	1	1	-1	-1	58	1000
20	1	AbstractIconicDistant	1	1	-1	-1	59	989
20	1	AbstractIconicDistant	1	1	-1	-1	57	945
20	1	AbstractIconicDistant	1	1	-1	-1	54	944
20	1	AbstractIconicDistant	1	1	-1	-1	56	939
20	1	AbstractIconicDistant	1	1	-1	-1	60	670
20	1	AbstractIconicDistant	1	1	-1	-1	53	634
20	1	AbstractIconicDistant	1	1	-1	-1	55	622
21	-1	AbstractIconicDistant	1	1	-1	1	59	4358
21	-1	AbstractIconicDistant	1	1	-1	1	58	2240
21	-1	AbstractIconicDistant	1	1	-1	1	57	1775
21	-1	AbstractIconicDistant	1	1	-1	1	60	1622
21	-1	AbstractIconicDistant	1	1	-1	1	52	1439
21	-1	AbstractIconicDistant	1	1	-1	1	54	1385
21	-1	AbstractIconicDistant	1	1	-1	1	51	1302
21	-1	AbstractIconicDistant	1	1	-1	1	53	1296
21	-1	AbstractIconicDistant	1	1	-1	1	56	1104
21	-1	AbstractIconicDistant	1	1	-1	1	55	984
22	-1	AbstractIconicDistant	1	1	-1	1	58	2025
22	-1	AbstractIconicDistant	1	1	-1	1	59	1821
22	-1	AbstractIconicDistant	1	1	-1	1	60	1597
22	-1	AbstractIconicDistant	1	1	-1	1	52	1402
22	-1	AbstractIconicDistant	1	1	-1	1	53	1341
22	-1	AbstractIconicDistant	1	1	-1	1	55	1286
22	-1	AbstractIconicDistant	1	1	-1	1	54	1278
22	-1	AbstractIconicDistant	1	1	-1	1	56	1086
22	-1	AbstractIconicDistant	1	1	-1	1	57	1030
22	-1	AbstractIconicDistant	1	1	-1	1	51	949
23	-1	AbstractIconicDistant	1	1	-1	1	60	3036
23	-1	AbstractIconicDistant	1	1	-1	1	59	2957
23	-1	AbstractIconicDistant	1	1	-1	1	52	2734
23	-1	AbstractIconicDistant	1	1	-1	1	58	2189
23	-1	AbstractIconicDistant	1	1	-1	1	51	1823
23	-1	AbstractIconicDistant	1	1	-1	1	53	1639
23	-1	AbstractIconicDistant	1	1	-1	1	55	1557
23	-1	AbstractIconicDistant	1	1	-1	1	57	1356
23	-1	AbstractIconicDistant	1	1	-1	1	56	1001
23	-1	AbstractIconicDistant	1	1	-1	1	54	937
24	-1	AbstractIconicDistant	1	1	-1	1	54	3180
24	-1	AbstractIconicDistant	1	1	-1	1	58	1718
24	-1	AbstractIconicDistant	1	1	-1	1	55	1675
24	-1	AbstractIconicDistant	1	1	-1	1	57	1596
24	-1	AbstractIconicDistant	1	1	-1	1	52	1400
24	-1	AbstractIconicDistant	1	1	-1	1	51	1277
24	-1	AbstractIconicDistant	1	1	-1	1	59	1120
24	-1	AbstractIconicDistant	1	1	-1	1	56	1079
24	-1	AbstractIconicDistant	1	1	-1	1	60	1039
24	-1	AbstractIconicDistant	1	1	-1	1	53	879
25	-1	AbstractIconicDistant	1	1	-1	1	59	3846
25	-1	AbstractIconicDistant	1	1	-1	1	52	2912
25	-1	AbstractIconicDistant	1	1	-1	1	54	1705
25	-1	AbstractIconicDistant	1	1	-1	1	55	1536
25	-1	AbstractIconicDistant	1	1	-1	1	57	1351
25	-1	AbstractIconicDistant	1	1	-1	1	60	1318
25	-1	AbstractIconicDistant	1	1	-1	1	56	1229
25	-1	AbstractIconicDistant	1	1	-1	1	51	1189
25	-1	AbstractIconicDistant	1	1	-1	1	53	799
26	-1	AbstractIconicDistant	1	1	-1	1	53	3847
26	-1	AbstractIconicDistant	1	1	-1	1	58	2406
26	-1	AbstractIconicDistant	1	1	-1	1	56	2125
26	-1	AbstractIconicDistant	1	1	-1	1	55	1501
26	-1	AbstractIconicDistant	1	1	-1	1	54	1488
26	-1	AbstractIconicDistant	1	1	-1	1	57	1433
26	-1	AbstractIconicDistant	1	1	-1	1	51	1303
26	-1	AbstractIconicDistant	1	1	-1	1	52	1222
26	-1	AbstractIconicDistant	1	1	-1	1	59	1005
26	-1	AbstractIconicDistant	1	1	-1	1	60	863
27	-1	AbstractIconicDistant	1	1	-1	1	51	3132
27	-1	AbstractIconicDistant	1	1	-1	1	59	2121
27	-1	AbstractIconicDistant	1	1	-1	1	60	1721
27	-1	AbstractIconicDistant	1	1	-1	1	54	1589
27	-1	AbstractIconicDistant	1	1	-1	1	56	1431
27	-1	AbstractIconicDistant	1	1	-1	1	57	1342
27	-1	AbstractIconicDistant	1	1	-1	1	58	1226
27	-1	AbstractIconicDistant	1	1	-1	1	53	794
27	-1	AbstractIconicDistant	1	1	-1	1	52	761
27	-1	AbstractIconicDistant	1	1	-1	1	55	734
28	-1	AbstractIconicDistant	1	1	-1	1	60	1958
28	-1	AbstractIconicDistant	1	1	-1	1	55	1803
28	-1	AbstractIconicDistant	1	1	-1	1	59	1630
28	-1	AbstractIconicDistant	1	1	-1	1	53	1548
28	-1	AbstractIconicDistant	1	1	-1	1	58	1478
28	-1	AbstractIconicDistant	1	1	-1	1	56	1273
28	-1	AbstractIconicDistant	1	1	-1	1	54	1264
28	-1	AbstractIconicDistant	1	1	-1	1	57	1230
28	-1	AbstractIconicDistant	1	1	-1	1	52	1050
28	-1	AbstractIconicDistant	1	1	-1	1	51	1049
29	-1	AbstractIconicDistant	1	1	-1	1	52	8636
29	-1	AbstractIconicDistant	1	1	-1	1	57	3626
29	-1	AbstractIconicDistant	1	1	-1	1	60	2881
29	-1	AbstractIconicDistant	1	1	-1	1	55	2774
29	-1	AbstractIconicDistant	1	1	-1	1	53	1628
29	-1	AbstractIconicDistant	1	1	-1	1	51	1350
30	-1	AbstractIconicDistant	1	1	-1	1	59	1231
30	-1	AbstractIconicDistant	1	1	-1	1	53	1212
30	-1	AbstractIconicDistant	1	1	-1	1	55	896
30	-1	AbstractIconicDistant	1	1	-1	1	60	845
30	-1	AbstractIconicDistant	1	1	-1	1	58	790
30	-1	AbstractIconicDistant	1	1	-1	1	56	765
30	-1	AbstractIconicDistant	1	1	-1	1	51	719
30	-1	AbstractIconicDistant	1	1	-1	1	57	719
30	-1	AbstractIconicDistant	1	1	-1	1	54	663
30	-1	AbstractIconicDistant	1	1	-1	1	52	637
31	-1	AbstractIconicDistant	1	1	-1	-1	59	1448
31	-1	AbstractIconicDistant	1	1	-1	-1	56	1126
31	-1	AbstractIconicDistant	1	1	-1	-1	60	1120
31	-1	AbstractIconicDistant	1	1	-1	-1	57	1113
31	-1	AbstractIconicDistant	1	1	-1	-1	52	959
31	-1	AbstractIconicDistant	1	1	-1	-1	53	938
31	-1	AbstractIconicDistant	1	1	-1	-1	54	912
31	-1	AbstractIconicDistant	1	1	-1	-1	55	848
31	-1	AbstractIconicDistant	1	1	-1	-1	58	806
31	-1	AbstractIconicDistant	1	1	-1	-1	51	793
34	-1	AbstractIconicDistant	1	1	-1	-1	53	2343
34	-1	AbstractIconicDistant	1	1	-1	-1	57	2203
34	-1	AbstractIconicDistant	1	1	-1	-1	55	1712
34	-1	AbstractIconicDistant	1	1	-1	-1	60	1675
34	-1	AbstractIconicDistant	1	1	-1	-1	52	1608
34	-1	AbstractIconicDistant	1	1	-1	-1	59	1471
34	-1	AbstractIconicDistant	1	1	-1	-1	58	1128
34	-1	AbstractIconicDistant	1	1	-1	-1	54	997
34	-1	AbstractIconicDistant	1	1	-1	-1	51	942
34	-1	AbstractIconicDistant	1	1	-1	-1	56	871
35	-1	AbstractIconicDistant	1	1	-1	-1	58	4107
35	-1	AbstractIconicDistant	1	1	-1	-1	53	1681
35	-1	AbstractIconicDistant	1	1	-1	-1	52	1306
35	-1	AbstractIconicDistant	1	1	-1	-1	60	1216
35	-1	AbstractIconicDistant	1	1	-1	-1	56	1037
35	-1	AbstractIconicDistant	1	1	-1	-1	54	959
35	-1	AbstractIconicDistant	1	1	-1	-1	51	944
35	-1	AbstractIconicDistant	1	1	-1	-1	59	922
35	-1	AbstractIconicDistant	1	1	-1	-1	55	826
35	-1	AbstractIconicDistant	1	1	-1	-1	57	681
36	-1	AbstractIconicDistant	1	1	-1	-1	55	3953
36	-1	AbstractIconicDistant	1	1	-1	-1	54	2711
36	-1	AbstractIconicDistant	1	1	-1	-1	52	1527
36	-1	AbstractIconicDistant	1	1	-1	-1	53	1495
36	-1	AbstractIconicDistant	1	1	-1	-1	59	1482
36	-1	AbstractIconicDistant	1	1	-1	-1	57	1405
36	-1	AbstractIconicDistant	1	1	-1	-1	56	1400
36	-1	AbstractIconicDistant	1	1	-1	-1	58	1382
36	-1	AbstractIconicDistant	1	1	-1	-1	51	1304
37	-1	AbstractIconicDistant	1	1	-1	-1	55	5257
37	-1	AbstractIconicDistant	1	1	-1	-1	54	3599
37	-1	AbstractIconicDistant	1	1	-1	-1	57	3213
37	-1	AbstractIconicDistant	1	1	-1	-1	59	2123
37	-1	AbstractIconicDistant	1	1	-1	-1	60	1344
37	-1	AbstractIconicDistant	1	1	-1	-1	52	1279
37	-1	AbstractIconicDistant	1	1	-1	-1	56	1272
37	-1	AbstractIconicDistant	1	1	-1	-1	51	872
37	-1	AbstractIconicDistant	1	1	-1	-1	53	798
38	-1	AbstractIconicDistant	1	1	-1	-1	59	4875
38	-1	AbstractIconicDistant	1	1	-1	-1	55	4267
38	-1	AbstractIconicDistant	1	1	-1	-1	60	2345
38	-1	AbstractIconicDistant	1	1	-1	-1	51	2016
38	-1	AbstractIconicDistant	1	1	-1	-1	57	2007
38	-1	AbstractIconicDistant	1	1	-1	-1	53	1677
38	-1	AbstractIconicDistant	1	1	-1	-1	58	1641
38	-1	AbstractIconicDistant	1	1	-1	-1	52	1609
38	-1	AbstractIconicDistant	1	1	-1	-1	56	1470
38	-1	AbstractIconicDistant	1	1	-1	-1	54	1456
39	-1	AbstractIconicDistant	1	1	-1	-1	59	3297
39	-1	AbstractIconicDistant	1	1	-1	-1	52	2279
39	-1	AbstractIconicDistant	1	1	-1	-1	58	2064
39	-1	AbstractIconicDistant	1	1	-1	-1	51	1960
39	-1	AbstractIconicDistant	1	1	-1	-1	54	1595
39	-1	AbstractIconicDistant	1	1	-1	-1	60	1576
39	-1	AbstractIconicDistant	1	1	-1	-1	57	1462
39	-1	AbstractIconicDistant	1	1	-1	-1	53	1292
39	-1	AbstractIconicDistant	1	1	-1	-1	55	966
39	-1	AbstractIconicDistant	1	1	-1	-1	56	859
40	-1	AbstractIconicDistant	1	1	-1	-1	52	2964
40	-1	AbstractIconicDistant	1	1	-1	-1	59	2745
40	-1	AbstractIconicDistant	1	1	-1	-1	55	2505
40	-1	AbstractIconicDistant	1	1	-1	-1	53	2139
40	-1	AbstractIconicDistant	1	1	-1	-1	60	2030
40	-1	AbstractIconicDistant	1	1	-1	-1	54	1710
40	-1	AbstractIconicDistant	1	1	-1	-1	56	1417
40	-1	AbstractIconicDistant	1	1	-1	-1	57	1379
40	-1	AbstractIconicDistant	1	1	-1	-1	51	1236
41	1	AbstractIconicDistant	1	1	-1	1	78	22694
41	1	AbstractIconicDistant	1	1	-1	1	80	2734
41	1	AbstractIconicDistant	1	1	-1	1	76	2413
41	1	AbstractIconicDistant	1	1	-1	1	79	2102
41	1	AbstractIconicDistant	1	1	-1	1	71	1494
41	1	AbstractIconicDistant	1	1	-1	1	74	1493
41	1	AbstractIconicDistant	1	1	-1	1	72	1389
41	1	AbstractIconicDistant	1	1	-1	1	73	1023
42	1	AbstractIconicDistant	1	1	-1	1	78	3329
42	1	AbstractIconicDistant	1	1	-1	1	74	2308
42	1	AbstractIconicDistant	1	1	-1	1	77	1530
42	1	AbstractIconicDistant	1	1	-1	1	80	1317
42	1	AbstractIconicDistant	1	1	-1	1	79	1271
42	1	AbstractIconicDistant	1	1	-1	1	76	1174
42	1	AbstractIconicDistant	1	1	-1	1	71	1123
42	1	AbstractIconicDistant	1	1	-1	1	72	1121
42	1	AbstractIconicDistant	1	1	-1	1	73	850
43	1	AbstractIconicDistant	1	1	-1	1	78	1992
43	1	AbstractIconicDistant	1	1	-1	1	74	1984
43	1	AbstractIconicDistant	1	1	-1	1	79	1978
43	1	AbstractIconicDistant	1	1	-1	1	73	1671
43	1	AbstractIconicDistant	1	1	-1	1	72	1594
43	1	AbstractIconicDistant	1	1	-1	1	77	1585
43	1	AbstractIconicDistant	1	1	-1	1	71	1273
43	1	AbstractIconicDistant	1	1	-1	1	80	1134
44	1	AbstractIconicDistant	1	1	-1	1	71	3835
44	1	AbstractIconicDistant	1	1	-1	1	78	2593
44	1	AbstractIconicDistant	1	1	-1	1	74	1995
44	1	AbstractIconicDistant	1	1	-1	1	77	1224
44	1	AbstractIconicDistant	1	1	-1	1	72	1204
44	1	AbstractIconicDistant	1	1	-1	1	76	1172
44	1	AbstractIconicDistant	1	1	-1	1	73	1056
44	1	AbstractIconicDistant	1	1	-1	1	80	887
45	1	AbstractIconicDistant	1	1	-1	1	75	3502
45	1	AbstractIconicDistant	1	1	-1	1	74	1764
45	1	AbstractIconicDistant	1	1	-1	1	78	1517
45	1	AbstractIconicDistant	1	1	-1	1	77	1442
45	1	AbstractIconicDistant	1	1	-1	1	76	1390
45	1	AbstractIconicDistant	1	1	-1	1	72	1181
45	1	AbstractIconicDistant	1	1	-1	1	71	1084
45	1	AbstractIconicDistant	1	1	-1	1	79	931
45	1	AbstractIconicDistant	1	1	-1	1	80	866
45	1	AbstractIconicDistant	1	1	-1	1	73	764
46	1	AbstractIconicDistant	1	1	-1	1	77	1885
46	1	AbstractIconicDistant	1	1	-1	1	76	1773
46	1	AbstractIconicDistant	1	1	-1	1	75	1653
46	1	AbstractIconicDistant	1	1	-1	1	78	1529
46	1	AbstractIconicDistant	1	1	-1	1	74	1526
46	1	AbstractIconicDistant	1	1	-1	1	73	1213
46	1	AbstractIconicDistant	1	1	-1	1	79	1178
46	1	AbstractIconicDistant	1	1	-1	1	80	1170
46	1	AbstractIconicDistant	1	1	-1	1	71	1049
46	1	AbstractIconicDistant	1	1	-1	1	72	1017
47	1	AbstractIconicDistant	1	1	-1	1	78	1251
47	1	AbstractIconicDistant	1	1	-1	1	74	1227
47	1	AbstractIconicDistant	1	1	-1	1	76	1184
47	1	AbstractIconicDistant	1	1	-1	1	77	1065
47	1	AbstractIconicDistant	1	1	-1	1	71	992
47	1	AbstractIconicDistant	1	1	-1	1	80	885
47	1	AbstractIconicDistant	1	1	-1	1	79	824
47	1	AbstractIconicDistant	1	1	-1	1	72	821
47	1	AbstractIconicDistant	1	1	-1	1	73	752
48	1	AbstractIconicDistant	1	1	-1	1	75	2649
48	1	AbstractIconicDistant	1	1	-1	1	76	2536
48	1	AbstractIconicDistant	1	1	-1	1	77	1829
48	1	AbstractIconicDistant	1	1	-1	1	78	1601
48	1	AbstractIconicDistant	1	1	-1	1	74	1579
48	1	AbstractIconicDistant	1	1	-1	1	71	1513
48	1	AbstractIconicDistant	1	1	-1	1	79	1440
48	1	AbstractIconicDistant	1	1	-1	1	73	1269
48	1	AbstractIconicDistant	1	1	-1	1	72	1052
48	1	AbstractIconicDistant	1	1	-1	1	80	734
49	1	AbstractIconicDistant	1	1	-1	1	78	4013
49	1	AbstractIconicDistant	1	1	-1	1	79	3967
49	1	AbstractIconicDistant	1	1	-1	1	74	2014
49	1	AbstractIconicDistant	1	1	-1	1	77	1558
49	1	AbstractIconicDistant	1	1	-1	1	76	1286
49	1	AbstractIconicDistant	1	1	-1	1	72	1270
49	1	AbstractIconicDistant	1	1	-1	1	71	1014
49	1	AbstractIconicDistant	1	1	-1	1	80	934
49	1	AbstractIconicDistant	1	1	-1	1	73	862
50	1	AbstractIconicDistant	1	1	-1	1	71	2350
50	1	AbstractIconicDistant	1	1	-1	1	76	2205
50	1	AbstractIconicDistant	1	1	-1	1	78	1590
50	1	AbstractIconicDistant	1	1	-1	1	75	1574
50	1	AbstractIconicDistant	1	1	-1	1	77	1558
50	1	AbstractIconicDistant	1	1	-1	1	80	1471
50	1	AbstractIconicDistant	1	1	-1	1	73	1399
50	1	AbstractIconicDistant	1	1	-1	1	79	1270
50	1	AbstractIconicDistant	1	1	-1	1	74	1205
50	1	AbstractIconicDistant	1	1	-1	1	72	989
51	1	AbstractIconicDistant	1	1	-1	-1	76	1158
51	1	AbstractIconicDistant	1	1	-1	-1	75	1150
51	1	AbstractIconicDistant	1	1	-1	-1	71	1022
51	1	AbstractIconicDistant	1	1	-1	-1	74	998
51	1	AbstractIconicDistant	1	1	-1	-1	80	958
51	1	AbstractIconicDistant	1	1	-1	-1	79	934
51	1	AbstractIconicDistant	1	1	-1	-1	77	870
51	1	AbstractIconicDistant	1	1	-1	-1	72	702
51	1	AbstractIconicDistant	1	1	-1	-1	73	662
52	1	AbstractIconicDistant	1	1	-1	-1	79	1406
52	1	AbstractIconicDistant	1	1	-1	-1	78	1334
52	1	AbstractIconicDistant	1	1	-1	-1	71	1214
52	1	AbstractIconicDistant	1	1	-1	-1	77	1190
52	1	AbstractIconicDistant	1	1	-1	-1	76	1142
52	1	AbstractIconicDistant	1	1	-1	-1	75	1054
52	1	AbstractIconicDistant	1	1	-1	-1	80	1053
52	1	AbstractIconicDistant	1	1	-1	-1	74	1046
52	1	AbstractIconicDistant	1	1	-1	-1	73	990
52	1	AbstractIconicDistant	1	1	-1	-1	72	950
53	1	AbstractIconicDistant	1	1	-1	-1	78	1453
53	1	AbstractIconicDistant	1	1	-1	-1	75	1168
53	1	AbstractIconicDistant	1	1	-1	-1	76	1108
53	1	AbstractIconicDistant	1	1	-1	-1	77	808
53	1	AbstractIconicDistant	1	1	-1	-1	79	808
53	1	AbstractIconicDistant	1	1	-1	-1	71	776
53	1	AbstractIconicDistant	1	1	-1	-1	72	696
53	1	AbstractIconicDistant	1	1	-1	-1	73	686
53	1	AbstractIconicDistant	1	1	-1	-1	80	677
54	1	AbstractIconicDistant	1	1	-1	-1	76	1716
54	1	AbstractIconicDistant	1	1	-1	-1	79	1554
54	1	AbstractIconicDistant	1	1	-1	-1	71	1293
54	1	AbstractIconicDistant	1	1	-1	-1	75	1235
54	1	AbstractIconicDistant	1	1	-1	-1	77	1193
54	1	AbstractIconicDistant	1	1	-1	-1	72	1178
54	1	AbstractIconicDistant	1	1	-1	-1	80	1043
54	1	AbstractIconicDistant	1	1	-1	-1	73	801
55	1	AbstractIconicDistant	1	1	-1	-1	75	2054
55	1	AbstractIconicDistant	1	1	-1	-1	77	1886
55	1	AbstractIconicDistant	1	1	-1	-1	74	1878
55	1	AbstractIconicDistant	1	1	-1	-1	79	1566
55	1	AbstractIconicDistant	1	1	-1	-1	78	1541
55	1	AbstractIconicDistant	1	1	-1	-1	71	1462
55	1	AbstractIconicDistant	1	1	-1	-1	76	1413
55	1	AbstractIconicDistant	1	1	-1	-1	72	1294
55	1	AbstractIconicDistant	1	1	-1	-1	80	1182
55	1	AbstractIconicDistant	1	1	-1	-1	73	1134
56	1	AbstractIconicDistant	1	1	-1	-1	78	1140
56	1	AbstractIconicDistant	1	1	-1	-1	77	1031
56	1	AbstractIconicDistant	1	1	-1	-1	72	999
56	1	AbstractIconicDistant	1	1	-1	-1	80	998
56	1	AbstractIconicDistant	1	1	-1	-1	76	972
56	1	AbstractIconicDistant	1	1	-1	-1	74	969
56	1	AbstractIconicDistant	1	1	-1	-1	71	938
56	1	AbstractIconicDistant	1	1	-1	-1	75	915
56	1	AbstractIconicDistant	1	1	-1	-1	79	843
56	1	AbstractIconicDistant	1	1	-1	-1	73	837
57	1	AbstractIconicDistant	1	1	-1	-1	79	2965
57	1	AbstractIconicDistant	1	1	-1	-1	75	1238
57	1	AbstractIconicDistant	1	1	-1	-1	78	1238
57	1	AbstractIconicDistant	1	1	-1	-1	73	1060
57	1	AbstractIconicDistant	1	1	-1	-1	71	1016
57	1	AbstractIconicDistant	1	1	-1	-1	74	986
57	1	AbstractIconicDistant	1	1	-1	-1	76	924
57	1	AbstractIconicDistant	1	1	-1	-1	80	921
57	1	AbstractIconicDistant	1	1	-1	-1	72	790
58	1	AbstractIconicDistant	1	1	-1	-1	76	1432
58	1	AbstractIconicDistant	1	1	-1	-1	75	1299
58	1	AbstractIconicDistant	1	1	-1	-1	72	1203
58	1	AbstractIconicDistant	1	1	-1	-1	79	1097
58	1	AbstractIconicDistant	1	1	-1	-1	74	1080
58	1	AbstractIconicDistant	1	1	-1	-1	80	1075
58	1	AbstractIconicDistant	1	1	-1	-1	77	1014
58	1	AbstractIconicDistant	1	1	-1	-1	71	1007
58	1	AbstractIconicDistant	1	1	-1	-1	78	988
58	1	AbstractIconicDistant	1	1	-1	-1	73	804
59	1	AbstractIconicDistant	1	1	-1	-1	78	1531
59	1	AbstractIconicDistant	1	1	-1	-1	71	1373
59	1	AbstractIconicDistant	1	1	-1	-1	74	1027
59	1	AbstractIconicDistant	1	1	-1	-1	79	1002
59	1	AbstractIconicDistant	1	1	-1	-1	80	997
59	1	AbstractIconicDistant	1	1	-1	-1	72	953
59	1	AbstractIconicDistant	1	1	-1	-1	73	730
60	1	AbstractIconicDistant	1	1	-1	-1	80	3510
60	1	AbstractIconicDistant	1	1	-1	-1	79	2139
60	1	AbstractIconicDistant	1	1	-1	-1	77	1789
60	1	AbstractIconicDistant	1	1	-1	-1	76	1465
60	1	AbstractIconicDistant	1	1	-1	-1	74	1337
60	1	AbstractIconicDistant	1	1	-1	-1	72	1102
60	1	AbstractIconicDistant	1	1	-1	-1	73	584
61	-1	AbstractIconicDistant	1	1	-1	1	78	2662
61	-1	AbstractIconicDistant	1	1	-1	1	77	2607
61	-1	AbstractIconicDistant	1	1	-1	1	75	2190
61	-1	AbstractIconicDistant	1	1	-1	1	80	1806
61	-1	AbstractIconicDistant	1	1	-1	1	79	1758
61	-1	AbstractIconicDistant	1	1	-1	1	76	1677
61	-1	AbstractIconicDistant	1	1	-1	1	72	1390
61	-1	AbstractIconicDistant	1	1	-1	1	74	1191
61	-1	AbstractIconicDistant	1	1	-1	1	71	998
61	-1	AbstractIconicDistant	1	1	-1	1	73	854
62	-1	AbstractIconicDistant	1	1	-1	1	74	1685
62	-1	AbstractIconicDistant	1	1	-1	1	76	1319
62	-1	AbstractIconicDistant	1	1	-1	1	72	1224
62	-1	AbstractIconicDistant	1	1	-1	1	79	1189
62	-1	AbstractIconicDistant	1	1	-1	1	73	910
62	-1	AbstractIconicDistant	1	1	-1	1	77	827
62	-1	AbstractIconicDistant	1	1	-1	1	80	825
63	-1	AbstractIconicDistant	1	1	-1	1	80	1750
63	-1	AbstractIconicDistant	1	1	-1	1	77	1718
63	-1	AbstractIconicDistant	1	1	-1	1	73	1438
63	-1	AbstractIconicDistant	1	1	-1	1	76	1318
63	-1	AbstractIconicDistant	1	1	-1	1	74	1270
63	-1	AbstractIconicDistant	1	1	-1	1	71	1222
63	-1	AbstractIconicDistant	1	1	-1	1	72	1045
63	-1	AbstractIconicDistant	1	1	-1	1	79	1006
63	-1	AbstractIconicDistant	1	1	-1	1	78	974
64	-1	AbstractIconicDistant	1	1	-1	1	75	2257
64	-1	AbstractIconicDistant	1	1	-1	1	77	1913
64	-1	AbstractIconicDistant	1	1	-1	1	79	1606
64	-1	AbstractIconicDistant	1	1	-1	1	78	1519
64	-1	AbstractIconicDistant	1	1	-1	1	71	1461
64	-1	AbstractIconicDistant	1	1	-1	1	72	1284
64	-1	AbstractIconicDistant	1	1	-1	1	73	1185
64	-1	AbstractIconicDistant	1	1	-1	1	76	1108
64	-1	AbstractIconicDistant	1	1	-1	1	74	1075
64	-1	AbstractIconicDistant	1	1	-1	1	80	1042
65	-1	AbstractIconicDistant	1	1	-1	1	75	3518
65	-1	AbstractIconicDistant	1	1	-1	1	77	1598
65	-1	AbstractIconicDistant	1	1	-1	1	73	1494
65	-1	AbstractIconicDistant	1	1	-1	1	79	1439
65	-1	AbstractIconicDistant	1	1	-1	1	71	1238
65	-1	AbstractIconicDistant	1	1	-1	1	76	1173
65	-1	AbstractIconicDistant	1	1	-1	1	74	1046
65	-1	AbstractIconicDistant	1	1	-1	1	78	991
65	-1	AbstractIconicDistant	1	1	-1	1	80	957
65	-1	AbstractIconicDistant	1	1	-1	1	72	870
67	-1	AbstractIconicDistant	1	1	-1	1	75	2237
67	-1	AbstractIconicDistant	1	1	-1	1	77	1847
67	-1	AbstractIconicDistant	1	1	-1	1	78	1702
67	-1	AbstractIconicDistant	1	1	-1	1	79	1454
67	-1	AbstractIconicDistant	1	1	-1	1	71	1294
67	-1	AbstractIconicDistant	1	1	-1	1	76	1215
67	-1	AbstractIconicDistant	1	1	-1	1	80	1101
67	-1	AbstractIconicDistant	1	1	-1	1	74	862
67	-1	AbstractIconicDistant	1	1	-1	1	73	797
67	-1	AbstractIconicDistant	1	1	-1	1	72	773
68	-1	AbstractIconicDistant	1	1	-1	1	78	2063
68	-1	AbstractIconicDistant	1	1	-1	1	79	1871
68	-1	AbstractIconicDistant	1	1	-1	1	77	1678
68	-1	AbstractIconicDistant	1	1	-1	1	75	1670
68	-1	AbstractIconicDistant	1	1	-1	1	71	1454
68	-1	AbstractIconicDistant	1	1	-1	1	76	1246
68	-1	AbstractIconicDistant	1	1	-1	1	72	1079
68	-1	AbstractIconicDistant	1	1	-1	1	74	1062
68	-1	AbstractIconicDistant	1	1	-1	1	80	990
69	-1	AbstractIconicDistant	1	1	-1	1	79	2603
69	-1	AbstractIconicDistant	1	1	-1	1	77	1425
69	-1	AbstractIconicDistant	1	1	-1	1	71	1410
69	-1	AbstractIconicDistant	1	1	-1	1	78	1272
69	-1	AbstractIconicDistant	1	1	-1	1	76	1174
69	-1	AbstractIconicDistant	1	1	-1	1	80	1162
69	-1	AbstractIconicDistant	1	1	-1	1	73	990
69	-1	AbstractIconicDistant	1	1	-1	1	75	939
69	-1	AbstractIconicDistant	1	1	-1	1	74	837
70	-1	AbstractIconicDistant	1	1	-1	1	80	4892
70	-1	AbstractIconicDistant	1	1	-1	1	75	4331
70	-1	AbstractIconicDistant	1	1	-1	1	77	2821
70	-1	AbstractIconicDistant	1	1	-1	1	76	2154
70	-1	AbstractIconicDistant	1	1	-1	1	73	1980
70	-1	AbstractIconicDistant	1	1	-1	1	78	1810
70	-1	AbstractIconicDistant	1	1	-1	1	79	1613
70	-1	AbstractIconicDistant	1	1	-1	1	74	1320
70	-1	AbstractIconicDistant	1	1	-1	1	71	1220
70	-1	AbstractIconicDistant	1	1	-1	1	72	1020
71	-1	AbstractIconicDistant	1	1	-1	-1	75	2071
71	-1	AbstractIconicDistant	1	1	-1	-1	74	2053
71	-1	AbstractIconicDistant	1	1	-1	-1	79	1830
71	-1	AbstractIconicDistant	1	1	-1	-1	71	1734
71	-1	AbstractIconicDistant	1	1	-1	-1	72	1678
71	-1	AbstractIconicDistant	1	1	-1	-1	77	1582
71	-1	AbstractIconicDistant	1	1	-1	-1	80	1534
71	-1	AbstractIconicDistant	1	1	-1	-1	78	1422
71	-1	AbstractIconicDistant	1	1	-1	-1	76	1190
71	-1	AbstractIconicDistant	1	1	-1	-1	73	1022
72	-1	AbstractIconicDistant	1	1	-1	-1	71	5655
72	-1	AbstractIconicDistant	1	1	-1	-1	79	5219
72	-1	AbstractIconicDistant	1	1	-1	-1	74	4067
72	-1	AbstractIconicDistant	1	1	-1	-1	75	3561
72	-1	AbstractIconicDistant	1	1	-1	-1	77	2439
72	-1	AbstractIconicDistant	1	1	-1	-1	80	2287
72	-1	AbstractIconicDistant	1	1	-1	-1	78	2208
72	-1	AbstractIconicDistant	1	1	-1	-1	73	1488
72	-1	AbstractIconicDistant	1	1	-1	-1	72	1370
73	-1	AbstractIconicDistant	1	1	-1	-1	76	3325
73	-1	AbstractIconicDistant	1	1	-1	-1	79	1765
73	-1	AbstractIconicDistant	1	1	-1	-1	75	1677
73	-1	AbstractIconicDistant	1	1	-1	-1	72	1455
73	-1	AbstractIconicDistant	1	1	-1	-1	77	1378
73	-1	AbstractIconicDistant	1	1	-1	-1	71	1370
73	-1	AbstractIconicDistant	1	1	-1	-1	80	964
73	-1	AbstractIconicDistant	1	1	-1	-1	74	896
73	-1	AbstractIconicDistant	1	1	-1	-1	78	794
74	-1	AbstractIconicDistant	1	1	-1	-1	71	5438
74	-1	AbstractIconicDistant	1	1	-1	-1	76	3373
74	-1	AbstractIconicDistant	1	1	-1	-1	79	2670
74	-1	AbstractIconicDistant	1	1	-1	-1	75	1717
74	-1	AbstractIconicDistant	1	1	-1	-1	77	1591
74	-1	AbstractIconicDistant	1	1	-1	-1	72	1438
74	-1	AbstractIconicDistant	1	1	-1	-1	78	1367
74	-1	AbstractIconicDistant	1	1	-1	-1	73	1286
74	-1	AbstractIconicDistant	1	1	-1	-1	74	1094
74	-1	AbstractIconicDistant	1	1	-1	-1	80	886
75	-1	AbstractIconicDistant	1	1	-1	-1	73	4725
75	-1	AbstractIconicDistant	1	1	-1	-1	77	3333
75	-1	AbstractIconicDistant	1	1	-1	-1	76	2887
75	-1	AbstractIconicDistant	1	1	-1	-1	79	2752
75	-1	AbstractIconicDistant	1	1	-1	-1	75	2497
75	-1	AbstractIconicDistant	1	1	-1	-1	80	2053
75	-1	AbstractIconicDistant	1	1	-1	-1	74	1517
75	-1	AbstractIconicDistant	1	1	-1	-1	71	1391
75	-1	AbstractIconicDistant	1	1	-1	-1	72	1132
76	-1	AbstractIconicDistant	1	1	-1	-1	74	2486
76	-1	AbstractIconicDistant	1	1	-1	-1	71	2246
76	-1	AbstractIconicDistant	1	1	-1	-1	79	2118
76	-1	AbstractIconicDistant	1	1	-1	-1	77	2044
76	-1	AbstractIconicDistant	1	1	-1	-1	75	1989
76	-1	AbstractIconicDistant	1	1	-1	-1	80	1910
76	-1	AbstractIconicDistant	1	1	-1	-1	72	1894
76	-1	AbstractIconicDistant	1	1	-1	-1	73	1551
76	-1	AbstractIconicDistant	1	1	-1	-1	76	1510
77	-1	AbstractIconicDistant	1	1	-1	-1	78	2788
77	-1	AbstractIconicDistant	1	1	-1	-1	76	1763
77	-1	AbstractIconicDistant	1	1	-1	-1	79	1730
77	-1	AbstractIconicDistant	1	1	-1	-1	77	1601
77	-1	AbstractIconicDistant	1	1	-1	-1	74	1539
77	-1	AbstractIconicDistant	1	1	-1	-1	71	1407
77	-1	AbstractIconicDistant	1	1	-1	-1	75	1321
77	-1	AbstractIconicDistant	1	1	-1	-1	73	1223
77	-1	AbstractIconicDistant	1	1	-1	-1	80	1048
77	-1	AbstractIconicDistant	1	1	-1	-1	72	913
78	-1	AbstractIconicDistant	1	1	-1	-1	77	1553
78	-1	AbstractIconicDistant	1	1	-1	-1	73	1236
78	-1	AbstractIconicDistant	1	1	-1	-1	74	1209
78	-1	AbstractIconicDistant	1	1	-1	-1	79	1186
78	-1	AbstractIconicDistant	1	1	-1	-1	76	1115
78	-1	AbstractIconicDistant	1	1	-1	-1	75	932
78	-1	AbstractIconicDistant	1	1	-1	-1	71	868
78	-1	AbstractIconicDistant	1	1	-1	-1	78	798
78	-1	AbstractIconicDistant	1	1	-1	-1	72	751
78	-1	AbstractIconicDistant	1	1	-1	-1	80	723
79	-1	AbstractIconicDistant	1	1	-1	-1	79	6630
79	-1	AbstractIconicDistant	1	1	-1	-1	77	3990
79	-1	AbstractIconicDistant	1	1	-1	-1	72	3566
79	-1	AbstractIconicDistant	1	1	-1	-1	76	2687
79	-1	AbstractIconicDistant	1	1	-1	-1	80	2382
79	-1	AbstractIconicDistant	1	1	-1	-1	78	2213
79	-1	AbstractIconicDistant	1	1	-1	-1	75	2166
79	-1	AbstractIconicDistant	1	1	-1	-1	73	1695
80	-1	AbstractIconicDistant	1	1	-1	-1	80	5680
80	-1	AbstractIconicDistant	1	1	-1	-1	76	2674
80	-1	AbstractIconicDistant	1	1	-1	-1	77	2237
80	-1	AbstractIconicDistant	1	1	-1	-1	71	2233
80	-1	AbstractIconicDistant	1	1	-1	-1	74	1657
80	-1	AbstractIconicDistant	1	1	-1	-1	79	1490
80	-1	AbstractIconicDistant	1	1	-1	-1	73	1423
80	-1	AbstractIconicDistant	1	1	-1	-1	75	1340
80	-1	AbstractIconicDistant	1	1	-1	-1	78	1191
80	-1	AbstractIconicDistant	1	1	-1	-1	72	1144
1	1	AbstractReverseIconicClose	1	-1	1	1	62	2720
1	1	AbstractReverseIconicClose	1	-1	1	1	65	1448
1	1	AbstractReverseIconicClose	1	-1	1	1	66	1448
1	1	AbstractReverseIconicClose	1	-1	1	1	61	1344
1	1	AbstractReverseIconicClose	1	-1	1	1	63	1289
1	1	AbstractReverseIconicClose	1	-1	1	1	67	1260
1	1	AbstractReverseIconicClose	1	-1	1	1	64	1247
1	1	AbstractReverseIconicClose	1	-1	1	1	68	1242
1	1	AbstractReverseIconicClose	1	-1	1	1	70	974
1	1	AbstractReverseIconicClose	1	-1	1	1	69	879
2	1	AbstractReverseIconicClose	1	-1	1	1	69	1206
2	1	AbstractReverseIconicClose	1	-1	1	1	62	1038
2	1	AbstractReverseIconicClose	1	-1	1	1	65	954
2	1	AbstractReverseIconicClose	1	-1	1	1	61	880
2	1	AbstractReverseIconicClose	1	-1	1	1	70	795
2	1	AbstractReverseIconicClose	1	-1	1	1	64	765
2	1	AbstractReverseIconicClose	1	-1	1	1	66	727
2	1	AbstractReverseIconicClose	1	-1	1	1	63	697
2	1	AbstractReverseIconicClose	1	-1	1	1	67	696
2	1	AbstractReverseIconicClose	1	-1	1	1	68	650
3	1	AbstractReverseIconicClose	1	-1	1	1	61	1344
3	1	AbstractReverseIconicClose	1	-1	1	1	62	1116
3	1	AbstractReverseIconicClose	1	-1	1	1	69	887
3	1	AbstractReverseIconicClose	1	-1	1	1	63	830
3	1	AbstractReverseIconicClose	1	-1	1	1	64	794
3	1	AbstractReverseIconicClose	1	-1	1	1	70	793
3	1	AbstractReverseIconicClose	1	-1	1	1	67	748
3	1	AbstractReverseIconicClose	1	-1	1	1	66	747
3	1	AbstractReverseIconicClose	1	-1	1	1	65	746
3	1	AbstractReverseIconicClose	1	-1	1	1	68	637
4	1	AbstractReverseIconicClose	1	-1	1	1	69	2039
4	1	AbstractReverseIconicClose	1	-1	1	1	61	990
4	1	AbstractReverseIconicClose	1	-1	1	1	67	988
4	1	AbstractReverseIconicClose	1	-1	1	1	62	972
4	1	AbstractReverseIconicClose	1	-1	1	1	70	864
4	1	AbstractReverseIconicClose	1	-1	1	1	63	857
4	1	AbstractReverseIconicClose	1	-1	1	1	64	826
4	1	AbstractReverseIconicClose	1	-1	1	1	66	777
4	1	AbstractReverseIconicClose	1	-1	1	1	65	764
4	1	AbstractReverseIconicClose	1	-1	1	1	68	700
5	1	AbstractReverseIconicClose	1	-1	1	1	62	1272
5	1	AbstractReverseIconicClose	1	-1	1	1	67	1088
5	1	AbstractReverseIconicClose	1	-1	1	1	65	1071
5	1	AbstractReverseIconicClose	1	-1	1	1	69	1038
5	1	AbstractReverseIconicClose	1	-1	1	1	61	1024
5	1	AbstractReverseIconicClose	1	-1	1	1	63	1018
5	1	AbstractReverseIconicClose	1	-1	1	1	66	935
5	1	AbstractReverseIconicClose	1	-1	1	1	64	797
5	1	AbstractReverseIconicClose	1	-1	1	1	70	666
5	1	AbstractReverseIconicClose	1	-1	1	1	68	603
6	1	AbstractReverseIconicClose	1	-1	1	1	62	1288
6	1	AbstractReverseIconicClose	1	-1	1	1	68	1228
6	1	AbstractReverseIconicClose	1	-1	1	1	69	1002
6	1	AbstractReverseIconicClose	1	-1	1	1	61	938
6	1	AbstractReverseIconicClose	1	-1	1	1	65	895
6	1	AbstractReverseIconicClose	1	-1	1	1	70	863
6	1	AbstractReverseIconicClose	1	-1	1	1	67	776
6	1	AbstractReverseIconicClose	1	-1	1	1	64	762
6	1	AbstractReverseIconicClose	1	-1	1	1	66	718
6	1	AbstractReverseIconicClose	1	-1	1	1	63	639
8	1	AbstractReverseIconicClose	1	-1	1	1	62	1773
8	1	AbstractReverseIconicClose	1	-1	1	1	70	1341
8	1	AbstractReverseIconicClose	1	-1	1	1	65	1179
8	1	AbstractReverseIconicClose	1	-1	1	1	67	1160
8	1	AbstractReverseIconicClose	1	-1	1	1	61	1022
8	1	AbstractReverseIconicClose	1	-1	1	1	64	955
8	1	AbstractReverseIconicClose	1	-1	1	1	66	830
8	1	AbstractReverseIconicClose	1	-1	1	1	63	814
8	1	AbstractReverseIconicClose	1	-1	1	1	68	813
9	1	AbstractReverseIconicClose	1	-1	1	1	65	1738
9	1	AbstractReverseIconicClose	1	-1	1	1	66	1737
9	1	AbstractReverseIconicClose	1	-1	1	1	63	1294
9	1	AbstractReverseIconicClose	1	-1	1	1	67	1264
9	1	AbstractReverseIconicClose	1	-1	1	1	62	1213
9	1	AbstractReverseIconicClose	1	-1	1	1	68	1087
9	1	AbstractReverseIconicClose	1	-1	1	1	70	973
9	1	AbstractReverseIconicClose	1	-1	1	1	64	960
9	1	AbstractReverseIconicClose	1	-1	1	1	69	959
9	1	AbstractReverseIconicClose	1	-1	1	1	61	935
10	1	AbstractReverseIconicClose	1	-1	1	1	65	1238
10	1	AbstractReverseIconicClose	1	-1	1	1	63	1175
10	1	AbstractReverseIconicClose	1	-1	1	1	61	1030
10	1	AbstractReverseIconicClose	1	-1	1	1	62	982
10	1	AbstractReverseIconicClose	1	-1	1	1	70	950
10	1	AbstractReverseIconicClose	1	-1	1	1	64	837
10	1	AbstractReverseIconicClose	1	-1	1	1	66	806
10	1	AbstractReverseIconicClose	1	-1	1	1	69	805
10	1	AbstractReverseIconicClose	1	-1	1	1	68	726
10	1	AbstractReverseIconicClose	1	-1	1	1	67	693
11	1	AbstractReverseIconicClose	1	-1	1	-1	70	1070
11	1	AbstractReverseIconicClose	1	-1	1	-1	63	998
11	1	AbstractReverseIconicClose	1	-1	1	-1	65	992
11	1	AbstractReverseIconicClose	1	-1	1	-1	62	881
11	1	AbstractReverseIconicClose	1	-1	1	-1	61	703
11	1	AbstractReverseIconicClose	1	-1	1	-1	69	689
11	1	AbstractReverseIconicClose	1	-1	1	-1	68	683
11	1	AbstractReverseIconicClose	1	-1	1	-1	66	648
11	1	AbstractReverseIconicClose	1	-1	1	-1	64	597
11	1	AbstractReverseIconicClose	1	-1	1	-1	67	575
12	1	AbstractReverseIconicClose	1	-1	1	-1	61	1232
12	1	AbstractReverseIconicClose	1	-1	1	-1	70	1008
12	1	AbstractReverseIconicClose	1	-1	1	-1	63	782
12	1	AbstractReverseIconicClose	1	-1	1	-1	65	768
12	1	AbstractReverseIconicClose	1	-1	1	-1	62	742
12	1	AbstractReverseIconicClose	1	-1	1	-1	64	704
12	1	AbstractReverseIconicClose	1	-1	1	-1	67	696
12	1	AbstractReverseIconicClose	1	-1	1	-1	69	673
12	1	AbstractReverseIconicClose	1	-1	1	-1	68	636
12	1	AbstractReverseIconicClose	1	-1	1	-1	66	617
13	1	AbstractReverseIconicClose	1	-1	1	-1	69	1239
13	1	AbstractReverseIconicClose	1	-1	1	-1	68	1143
13	1	AbstractReverseIconicClose	1	-1	1	-1	61	871
13	1	AbstractReverseIconicClose	1	-1	1	-1	64	826
13	1	AbstractReverseIconicClose	1	-1	1	-1	70	767
13	1	AbstractReverseIconicClose	1	-1	1	-1	66	729
13	1	AbstractReverseIconicClose	1	-1	1	-1	65	701
13	1	AbstractReverseIconicClose	1	-1	1	-1	67	684
13	1	AbstractReverseIconicClose	1	-1	1	-1	63	652
14	1	AbstractReverseIconicClose	1	-1	1	-1	61	1051
14	1	AbstractReverseIconicClose	1	-1	1	-1	65	918
14	1	AbstractReverseIconicClose	1	-1	1	-1	66	891
14	1	AbstractReverseIconicClose	1	-1	1	-1	69	888
14	1	AbstractReverseIconicClose	1	-1	1	-1	62	767
14	1	AbstractReverseIconicClose	1	-1	1	-1	63	742
14	1	AbstractReverseIconicClose	1	-1	1	-1	70	738
14	1	AbstractReverseIconicClose	1	-1	1	-1	64	694
14	1	AbstractReverseIconicClose	1	-1	1	-1	67	656
14	1	AbstractReverseIconicClose	1	-1	1	-1	68	602
15	1	AbstractReverseIconicClose	1	-1	1	-1	61	1725
15	1	AbstractReverseIconicClose	1	-1	1	-1	65	1014
15	1	AbstractReverseIconicClose	1	-1	1	-1	62	824
15	1	AbstractReverseIconicClose	1	-1	1	-1	63	806
15	1	AbstractReverseIconicClose	1	-1	1	-1	69	760
15	1	AbstractReverseIconicClose	1	-1	1	-1	70	703
15	1	AbstractReverseIconicClose	1	-1	1	-1	66	695
15	1	AbstractReverseIconicClose	1	-1	1	-1	67	652
15	1	AbstractReverseIconicClose	1	-1	1	-1	68	634
15	1	AbstractReverseIconicClose	1	-1	1	-1	64	623
16	1	AbstractReverseIconicClose	1	-1	1	-1	62	2316
16	1	AbstractReverseIconicClose	1	-1	1	-1	65	1310
16	1	AbstractReverseIconicClose	1	-1	1	-1	68	1262
16	1	AbstractReverseIconicClose	1	-1	1	-1	64	1095
16	1	AbstractReverseIconicClose	1	-1	1	-1	67	1069
16	1	AbstractReverseIconicClose	1	-1	1	-1	70	1015
16	1	AbstractReverseIconicClose	1	-1	1	-1	66	881
16	1	AbstractReverseIconicClose	1	-1	1	-1	63	845
17	1	AbstractReverseIconicClose	1	-1	1	-1	62	1133
17	1	AbstractReverseIconicClose	1	-1	1	-1	69	1024
17	1	AbstractReverseIconicClose	1	-1	1	-1	66	1008
17	1	AbstractReverseIconicClose	1	-1	1	-1	61	943
17	1	AbstractReverseIconicClose	1	-1	1	-1	67	934
17	1	AbstractReverseIconicClose	1	-1	1	-1	64	853
17	1	AbstractReverseIconicClose	1	-1	1	-1	65	841
17	1	AbstractReverseIconicClose	1	-1	1	-1	70	830
17	1	AbstractReverseIconicClose	1	-1	1	-1	63	782
17	1	AbstractReverseIconicClose	1	-1	1	-1	68	774
18	1	AbstractReverseIconicClose	1	-1	1	-1	61	1625
18	1	AbstractReverseIconicClose	1	-1	1	-1	62	1158
18	1	AbstractReverseIconicClose	1	-1	1	-1	70	1157
18	1	AbstractReverseIconicClose	1	-1	1	-1	69	903
18	1	AbstractReverseIconicClose	1	-1	1	-1	66	888
18	1	AbstractReverseIconicClose	1	-1	1	-1	63	843
18	1	AbstractReverseIconicClose	1	-1	1	-1	68	750
18	1	AbstractReverseIconicClose	1	-1	1	-1	67	725
18	1	AbstractReverseIconicClose	1	-1	1	-1	64	704
19	1	AbstractReverseIconicClose	1	-1	1	-1	62	1349
19	1	AbstractReverseIconicClose	1	-1	1	-1	64	1158
19	1	AbstractReverseIconicClose	1	-1	1	-1	61	1121
19	1	AbstractReverseIconicClose	1	-1	1	-1	65	1103
19	1	AbstractReverseIconicClose	1	-1	1	-1	69	1017
19	1	AbstractReverseIconicClose	1	-1	1	-1	63	956
19	1	AbstractReverseIconicClose	1	-1	1	-1	67	843
19	1	AbstractReverseIconicClose	1	-1	1	-1	66	831
19	1	AbstractReverseIconicClose	1	-1	1	-1	68	758
19	1	AbstractReverseIconicClose	1	-1	1	-1	70	730
20	1	AbstractReverseIconicClose	1	-1	1	-1	70	1770
20	1	AbstractReverseIconicClose	1	-1	1	-1	69	1484
20	1	AbstractReverseIconicClose	1	-1	1	-1	62	892
20	1	AbstractReverseIconicClose	1	-1	1	-1	61	838
20	1	AbstractReverseIconicClose	1	-1	1	-1	64	750
20	1	AbstractReverseIconicClose	1	-1	1	-1	63	634
20	1	AbstractReverseIconicClose	1	-1	1	-1	67	624
20	1	AbstractReverseIconicClose	1	-1	1	-1	68	617
20	1	AbstractReverseIconicClose	1	-1	1	-1	65	589
20	1	AbstractReverseIconicClose	1	-1	1	-1	66	557
21	-1	AbstractReverseIconicClose	1	-1	1	1	70	3343
21	-1	AbstractReverseIconicClose	1	-1	1	1	62	2767
21	-1	AbstractReverseIconicClose	1	-1	1	1	61	1884
21	-1	AbstractReverseIconicClose	1	-1	1	1	63	1639
21	-1	AbstractReverseIconicClose	1	-1	1	1	68	1590
21	-1	AbstractReverseIconicClose	1	-1	1	1	69	1537
21	-1	AbstractReverseIconicClose	1	-1	1	1	65	1527
21	-1	AbstractReverseIconicClose	1	-1	1	1	67	1342
21	-1	AbstractReverseIconicClose	1	-1	1	1	66	987
21	-1	AbstractReverseIconicClose	1	-1	1	1	64	983
22	-1	AbstractReverseIconicClose	1	-1	1	1	62	2535
22	-1	AbstractReverseIconicClose	1	-1	1	1	65	1867
22	-1	AbstractReverseIconicClose	1	-1	1	1	61	1372
22	-1	AbstractReverseIconicClose	1	-1	1	1	70	1307
22	-1	AbstractReverseIconicClose	1	-1	1	1	69	1260
22	-1	AbstractReverseIconicClose	1	-1	1	1	63	1216
22	-1	AbstractReverseIconicClose	1	-1	1	1	68	1135
22	-1	AbstractReverseIconicClose	1	-1	1	1	66	1087
22	-1	AbstractReverseIconicClose	1	-1	1	1	64	1066
22	-1	AbstractReverseIconicClose	1	-1	1	1	67	893
23	-1	AbstractReverseIconicClose	1	-1	1	1	70	3979
23	-1	AbstractReverseIconicClose	1	-1	1	1	67	2623
23	-1	AbstractReverseIconicClose	1	-1	1	1	66	2395
23	-1	AbstractReverseIconicClose	1	-1	1	1	61	2015
23	-1	AbstractReverseIconicClose	1	-1	1	1	69	1608
23	-1	AbstractReverseIconicClose	1	-1	1	1	63	1335
23	-1	AbstractReverseIconicClose	1	-1	1	1	62	1272
23	-1	AbstractReverseIconicClose	1	-1	1	1	68	1153
23	-1	AbstractReverseIconicClose	1	-1	1	1	64	956
23	-1	AbstractReverseIconicClose	1	-1	1	1	65	886
24	-1	AbstractReverseIconicClose	1	-1	1	1	67	2378
24	-1	AbstractReverseIconicClose	1	-1	1	1	70	1813
24	-1	AbstractReverseIconicClose	1	-1	1	1	66	1681
24	-1	AbstractReverseIconicClose	1	-1	1	1	62	1616
24	-1	AbstractReverseIconicClose	1	-1	1	1	65	1296
24	-1	AbstractReverseIconicClose	1	-1	1	1	61	1196
24	-1	AbstractReverseIconicClose	1	-1	1	1	68	1166
24	-1	AbstractReverseIconicClose	1	-1	1	1	63	1149
24	-1	AbstractReverseIconicClose	1	-1	1	1	69	1115
24	-1	AbstractReverseIconicClose	1	-1	1	1	64	1113
25	-1	AbstractReverseIconicClose	1	-1	1	1	65	3354
25	-1	AbstractReverseIconicClose	1	-1	1	1	66	2960
25	-1	AbstractReverseIconicClose	1	-1	1	1	68	2849
25	-1	AbstractReverseIconicClose	1	-1	1	1	61	2767
25	-1	AbstractReverseIconicClose	1	-1	1	1	62	2509
25	-1	AbstractReverseIconicClose	1	-1	1	1	70	1719
25	-1	AbstractReverseIconicClose	1	-1	1	1	64	1349
25	-1	AbstractReverseIconicClose	1	-1	1	1	67	1344
25	-1	AbstractReverseIconicClose	1	-1	1	1	69	1241
26	-1	AbstractReverseIconicClose	1	-1	1	1	66	2590
26	-1	AbstractReverseIconicClose	1	-1	1	1	61	1904
26	-1	AbstractReverseIconicClose	1	-1	1	1	65	1838
26	-1	AbstractReverseIconicClose	1	-1	1	1	68	1577
26	-1	AbstractReverseIconicClose	1	-1	1	1	69	1420
26	-1	AbstractReverseIconicClose	1	-1	1	1	67	1357
26	-1	AbstractReverseIconicClose	1	-1	1	1	64	1209
26	-1	AbstractReverseIconicClose	1	-1	1	1	70	1047
26	-1	AbstractReverseIconicClose	1	-1	1	1	63	795
27	-1	AbstractReverseIconicClose	1	-1	1	1	68	3039
27	-1	AbstractReverseIconicClose	1	-1	1	1	69	2389
27	-1	AbstractReverseIconicClose	1	-1	1	1	62	1961
27	-1	AbstractReverseIconicClose	1	-1	1	1	63	1741
27	-1	AbstractReverseIconicClose	1	-1	1	1	70	1581
27	-1	AbstractReverseIconicClose	1	-1	1	1	66	1438
27	-1	AbstractReverseIconicClose	1	-1	1	1	64	1017
27	-1	AbstractReverseIconicClose	1	-1	1	1	65	887
28	-1	AbstractReverseIconicClose	1	-1	1	1	69	2440
28	-1	AbstractReverseIconicClose	1	-1	1	1	67	1781
28	-1	AbstractReverseIconicClose	1	-1	1	1	66	1706
28	-1	AbstractReverseIconicClose	1	-1	1	1	65	1599
28	-1	AbstractReverseIconicClose	1	-1	1	1	68	1480
28	-1	AbstractReverseIconicClose	1	-1	1	1	62	1446
28	-1	AbstractReverseIconicClose	1	-1	1	1	70	1327
28	-1	AbstractReverseIconicClose	1	-1	1	1	61	1296
28	-1	AbstractReverseIconicClose	1	-1	1	1	63	1260
28	-1	AbstractReverseIconicClose	1	-1	1	1	64	1227
29	-1	AbstractReverseIconicClose	1	-1	1	1	65	6795
29	-1	AbstractReverseIconicClose	1	-1	1	1	69	6544
29	-1	AbstractReverseIconicClose	1	-1	1	1	66	5239
29	-1	AbstractReverseIconicClose	1	-1	1	1	70	4999
29	-1	AbstractReverseIconicClose	1	-1	1	1	68	3709
29	-1	AbstractReverseIconicClose	1	-1	1	1	67	2520
29	-1	AbstractReverseIconicClose	1	-1	1	1	61	1870
29	-1	AbstractReverseIconicClose	1	-1	1	1	63	1328
29	-1	AbstractReverseIconicClose	1	-1	1	1	64	1319
30	-1	AbstractReverseIconicClose	1	-1	1	1	62	3697
30	-1	AbstractReverseIconicClose	1	-1	1	1	61	1264
30	-1	AbstractReverseIconicClose	1	-1	1	1	63	1005
30	-1	AbstractReverseIconicClose	1	-1	1	1	65	960
30	-1	AbstractReverseIconicClose	1	-1	1	1	64	955
30	-1	AbstractReverseIconicClose	1	-1	1	1	70	928
30	-1	AbstractReverseIconicClose	1	-1	1	1	66	913
30	-1	AbstractReverseIconicClose	1	-1	1	1	68	824
30	-1	AbstractReverseIconicClose	1	-1	1	1	67	808
31	-1	AbstractReverseIconicClose	1	-1	1	-1	68	3771
31	-1	AbstractReverseIconicClose	1	-1	1	-1	65	3167
31	-1	AbstractReverseIconicClose	1	-1	1	-1	66	1615
31	-1	AbstractReverseIconicClose	1	-1	1	-1	69	1577
31	-1	AbstractReverseIconicClose	1	-1	1	-1	67	1417
31	-1	AbstractReverseIconicClose	1	-1	1	-1	62	1388
31	-1	AbstractReverseIconicClose	1	-1	1	-1	70	1110
31	-1	AbstractReverseIconicClose	1	-1	1	-1	61	940
31	-1	AbstractReverseIconicClose	1	-1	1	-1	64	815
34	-1	AbstractReverseIconicClose	1	-1	1	-1	70	3037
34	-1	AbstractReverseIconicClose	1	-1	1	-1	62	2538
34	-1	AbstractReverseIconicClose	1	-1	1	-1	65	2475
34	-1	AbstractReverseIconicClose	1	-1	1	-1	69	1600
34	-1	AbstractReverseIconicClose	1	-1	1	-1	68	1309
34	-1	AbstractReverseIconicClose	1	-1	1	-1	64	1195
34	-1	AbstractReverseIconicClose	1	-1	1	-1	67	1055
34	-1	AbstractReverseIconicClose	1	-1	1	-1	63	942
34	-1	AbstractReverseIconicClose	1	-1	1	-1	66	939
34	-1	AbstractReverseIconicClose	1	-1	1	-1	61	878
35	-1	AbstractReverseIconicClose	1	-1	1	-1	61	1179
35	-1	AbstractReverseIconicClose	1	-1	1	-1	70	1103
35	-1	AbstractReverseIconicClose	1	-1	1	-1	65	1099
35	-1	AbstractReverseIconicClose	1	-1	1	-1	66	1080
35	-1	AbstractReverseIconicClose	1	-1	1	-1	69	1057
35	-1	AbstractReverseIconicClose	1	-1	1	-1	68	1020
35	-1	AbstractReverseIconicClose	1	-1	1	-1	67	911
35	-1	AbstractReverseIconicClose	1	-1	1	-1	62	875
35	-1	AbstractReverseIconicClose	1	-1	1	-1	63	796
35	-1	AbstractReverseIconicClose	1	-1	1	-1	64	744
36	-1	AbstractReverseIconicClose	1	-1	1	-1	65	2200
36	-1	AbstractReverseIconicClose	1	-1	1	-1	67	1979
36	-1	AbstractReverseIconicClose	1	-1	1	-1	64	1936
36	-1	AbstractReverseIconicClose	1	-1	1	-1	66	1438
36	-1	AbstractReverseIconicClose	1	-1	1	-1	63	1318
36	-1	AbstractReverseIconicClose	1	-1	1	-1	69	1271
36	-1	AbstractReverseIconicClose	1	-1	1	-1	62	942
36	-1	AbstractReverseIconicClose	1	-1	1	-1	68	806
37	-1	AbstractReverseIconicClose	1	-1	1	-1	69	19829
37	-1	AbstractReverseIconicClose	1	-1	1	-1	64	4486
37	-1	AbstractReverseIconicClose	1	-1	1	-1	65	4215
37	-1	AbstractReverseIconicClose	1	-1	1	-1	66	3088
37	-1	AbstractReverseIconicClose	1	-1	1	-1	67	2759
37	-1	AbstractReverseIconicClose	1	-1	1	-1	61	2672
37	-1	AbstractReverseIconicClose	1	-1	1	-1	70	2000
37	-1	AbstractReverseIconicClose	1	-1	1	-1	62	1945
37	-1	AbstractReverseIconicClose	1	-1	1	-1	63	1807
37	-1	AbstractReverseIconicClose	1	-1	1	-1	68	1614
38	-1	AbstractReverseIconicClose	1	-1	1	-1	68	5223
38	-1	AbstractReverseIconicClose	1	-1	1	-1	65	5035
38	-1	AbstractReverseIconicClose	1	-1	1	-1	62	5016
38	-1	AbstractReverseIconicClose	1	-1	1	-1	63	2488
38	-1	AbstractReverseIconicClose	1	-1	1	-1	67	2253
38	-1	AbstractReverseIconicClose	1	-1	1	-1	61	2016
38	-1	AbstractReverseIconicClose	1	-1	1	-1	64	1979
38	-1	AbstractReverseIconicClose	1	-1	1	-1	66	1889
38	-1	AbstractReverseIconicClose	1	-1	1	-1	69	1822
38	-1	AbstractReverseIconicClose	1	-1	1	-1	70	1660
39	-1	AbstractReverseIconicClose	1	-1	1	-1	70	1977
39	-1	AbstractReverseIconicClose	1	-1	1	-1	63	1898
39	-1	AbstractReverseIconicClose	1	-1	1	-1	61	1872
39	-1	AbstractReverseIconicClose	1	-1	1	-1	62	1695
39	-1	AbstractReverseIconicClose	1	-1	1	-1	67	1525
39	-1	AbstractReverseIconicClose	1	-1	1	-1	64	1366
39	-1	AbstractReverseIconicClose	1	-1	1	-1	66	1190
39	-1	AbstractReverseIconicClose	1	-1	1	-1	65	1178
39	-1	AbstractReverseIconicClose	1	-1	1	-1	69	1115
39	-1	AbstractReverseIconicClose	1	-1	1	-1	68	1006
40	-1	AbstractReverseIconicClose	1	-1	1	-1	65	4658
40	-1	AbstractReverseIconicClose	1	-1	1	-1	64	3957
40	-1	AbstractReverseIconicClose	1	-1	1	-1	69	2968
40	-1	AbstractReverseIconicClose	1	-1	1	-1	68	2571
40	-1	AbstractReverseIconicClose	1	-1	1	-1	61	2306
40	-1	AbstractReverseIconicClose	1	-1	1	-1	63	2218
40	-1	AbstractReverseIconicClose	1	-1	1	-1	67	2009
41	1	AbstractReverseIconicClose	1	-1	1	1	42	1646
41	1	AbstractReverseIconicClose	1	-1	1	1	50	1615
41	1	AbstractReverseIconicClose	1	-1	1	1	43	1574
41	1	AbstractReverseIconicClose	1	-1	1	1	49	1566
41	1	AbstractReverseIconicClose	1	-1	1	1	48	1429
41	1	AbstractReverseIconicClose	1	-1	1	1	47	1117
41	1	AbstractReverseIconicClose	1	-1	1	1	41	958
41	1	AbstractReverseIconicClose	1	-1	1	1	44	885
41	1	AbstractReverseIconicClose	1	-1	1	1	46	829
41	1	AbstractReverseIconicClose	1	-1	1	1	45	789
42	1	AbstractReverseIconicClose	1	-1	1	1	43	2195
42	1	AbstractReverseIconicClose	1	-1	1	1	47	1463
42	1	AbstractReverseIconicClose	1	-1	1	1	48	1134
42	1	AbstractReverseIconicClose	1	-1	1	1	49	1092
42	1	AbstractReverseIconicClose	1	-1	1	1	42	942
42	1	AbstractReverseIconicClose	1	-1	1	1	50	925
42	1	AbstractReverseIconicClose	1	-1	1	1	45	888
42	1	AbstractReverseIconicClose	1	-1	1	1	44	860
42	1	AbstractReverseIconicClose	1	-1	1	1	41	750
42	1	AbstractReverseIconicClose	1	-1	1	1	46	675
43	1	AbstractReverseIconicClose	1	-1	1	1	48	2928
43	1	AbstractReverseIconicClose	1	-1	1	1	41	1980
43	1	AbstractReverseIconicClose	1	-1	1	1	43	1963
43	1	AbstractReverseIconicClose	1	-1	1	1	50	1567
43	1	AbstractReverseIconicClose	1	-1	1	1	42	1517
43	1	AbstractReverseIconicClose	1	-1	1	1	47	1399
43	1	AbstractReverseIconicClose	1	-1	1	1	49	1363
43	1	AbstractReverseIconicClose	1	-1	1	1	45	1239
43	1	AbstractReverseIconicClose	1	-1	1	1	46	948
43	1	AbstractReverseIconicClose	1	-1	1	1	44	844
44	1	AbstractReverseIconicClose	1	-1	1	1	45	2653
44	1	AbstractReverseIconicClose	1	-1	1	1	43	1207
44	1	AbstractReverseIconicClose	1	-1	1	1	41	1060
44	1	AbstractReverseIconicClose	1	-1	1	1	46	992
44	1	AbstractReverseIconicClose	1	-1	1	1	44	984
44	1	AbstractReverseIconicClose	1	-1	1	1	42	902
44	1	AbstractReverseIconicClose	1	-1	1	1	50	891
44	1	AbstractReverseIconicClose	1	-1	1	1	47	844
44	1	AbstractReverseIconicClose	1	-1	1	1	48	821
45	1	AbstractReverseIconicClose	1	-1	1	1	48	1778
45	1	AbstractReverseIconicClose	1	-1	1	1	41	1599
45	1	AbstractReverseIconicClose	1	-1	1	1	49	1522
45	1	AbstractReverseIconicClose	1	-1	1	1	43	1301
45	1	AbstractReverseIconicClose	1	-1	1	1	42	1083
45	1	AbstractReverseIconicClose	1	-1	1	1	44	1023
45	1	AbstractReverseIconicClose	1	-1	1	1	50	975
45	1	AbstractReverseIconicClose	1	-1	1	1	45	966
45	1	AbstractReverseIconicClose	1	-1	1	1	46	886
45	1	AbstractReverseIconicClose	1	-1	1	1	47	800
46	1	AbstractReverseIconicClose	1	-1	1	1	43	3623
46	1	AbstractReverseIconicClose	1	-1	1	1	42	2911
46	1	AbstractReverseIconicClose	1	-1	1	1	41	2523
46	1	AbstractReverseIconicClose	1	-1	1	1	45	2453
46	1	AbstractReverseIconicClose	1	-1	1	1	49	1637
46	1	AbstractReverseIconicClose	1	-1	1	1	50	1582
46	1	AbstractReverseIconicClose	1	-1	1	1	46	1049
46	1	AbstractReverseIconicClose	1	-1	1	1	48	989
46	1	AbstractReverseIconicClose	1	-1	1	1	47	828
46	1	AbstractReverseIconicClose	1	-1	1	1	44	817
47	1	AbstractReverseIconicClose	1	-1	1	1	43	1643
47	1	AbstractReverseIconicClose	1	-1	1	1	42	989
47	1	AbstractReverseIconicClose	1	-1	1	1	49	960
47	1	AbstractReverseIconicClose	1	-1	1	1	48	918
47	1	AbstractReverseIconicClose	1	-1	1	1	41	878
47	1	AbstractReverseIconicClose	1	-1	1	1	47	795
47	1	AbstractReverseIconicClose	1	-1	1	1	44	766
47	1	AbstractReverseIconicClose	1	-1	1	1	50	757
47	1	AbstractReverseIconicClose	1	-1	1	1	46	721
47	1	AbstractReverseIconicClose	1	-1	1	1	45	648
48	1	AbstractReverseIconicClose	1	-1	1	1	48	2431
48	1	AbstractReverseIconicClose	1	-1	1	1	50	2106
48	1	AbstractReverseIconicClose	1	-1	1	1	43	1677
48	1	AbstractReverseIconicClose	1	-1	1	1	49	1426
48	1	AbstractReverseIconicClose	1	-1	1	1	44	1277
48	1	AbstractReverseIconicClose	1	-1	1	1	42	1131
48	1	AbstractReverseIconicClose	1	-1	1	1	41	996
48	1	AbstractReverseIconicClose	1	-1	1	1	47	949
48	1	AbstractReverseIconicClose	1	-1	1	1	46	824
48	1	AbstractReverseIconicClose	1	-1	1	1	45	806
49	1	AbstractReverseIconicClose	1	-1	1	1	43	1958
49	1	AbstractReverseIconicClose	1	-1	1	1	44	1862
49	1	AbstractReverseIconicClose	1	-1	1	1	41	1422
49	1	AbstractReverseIconicClose	1	-1	1	1	49	1414
49	1	AbstractReverseIconicClose	1	-1	1	1	48	1262
49	1	AbstractReverseIconicClose	1	-1	1	1	50	1261
49	1	AbstractReverseIconicClose	1	-1	1	1	45	918
49	1	AbstractReverseIconicClose	1	-1	1	1	42	917
49	1	AbstractReverseIconicClose	1	-1	1	1	47	894
49	1	AbstractReverseIconicClose	1	-1	1	1	46	862
50	1	AbstractReverseIconicClose	1	-1	1	1	49	1902
50	1	AbstractReverseIconicClose	1	-1	1	1	43	1222
50	1	AbstractReverseIconicClose	1	-1	1	1	45	1151
50	1	AbstractReverseIconicClose	1	-1	1	1	48	1118
50	1	AbstractReverseIconicClose	1	-1	1	1	50	1109
50	1	AbstractReverseIconicClose	1	-1	1	1	42	1046
50	1	AbstractReverseIconicClose	1	-1	1	1	47	1038
50	1	AbstractReverseIconicClose	1	-1	1	1	41	958
50	1	AbstractReverseIconicClose	1	-1	1	1	44	790
50	1	AbstractReverseIconicClose	1	-1	1	1	46	742
51	1	AbstractReverseIconicClose	1	-1	1	-1	46	1902
51	1	AbstractReverseIconicClose	1	-1	1	-1	43	1215
51	1	AbstractReverseIconicClose	1	-1	1	-1	49	1078
51	1	AbstractReverseIconicClose	1	-1	1	-1	48	958
51	1	AbstractReverseIconicClose	1	-1	1	-1	47	925
51	1	AbstractReverseIconicClose	1	-1	1	-1	42	893
51	1	AbstractReverseIconicClose	1	-1	1	-1	45	870
51	1	AbstractReverseIconicClose	1	-1	1	-1	50	854
51	1	AbstractReverseIconicClose	1	-1	1	-1	44	694
51	1	AbstractReverseIconicClose	1	-1	1	-1	41	654
52	1	AbstractReverseIconicClose	1	-1	1	-1	48	1398
52	1	AbstractReverseIconicClose	1	-1	1	-1	43	1278
52	1	AbstractReverseIconicClose	1	-1	1	-1	49	1246
52	1	AbstractReverseIconicClose	1	-1	1	-1	42	1190
52	1	AbstractReverseIconicClose	1	-1	1	-1	41	1142
52	1	AbstractReverseIconicClose	1	-1	1	-1	46	1079
52	1	AbstractReverseIconicClose	1	-1	1	-1	47	1030
52	1	AbstractReverseIconicClose	1	-1	1	-1	44	918
53	1	AbstractReverseIconicClose	1	-1	1	-1	43	914
53	1	AbstractReverseIconicClose	1	-1	1	-1	47	883
53	1	AbstractReverseIconicClose	1	-1	1	-1	50	844
53	1	AbstractReverseIconicClose	1	-1	1	-1	49	840
53	1	AbstractReverseIconicClose	1	-1	1	-1	44	839
53	1	AbstractReverseIconicClose	1	-1	1	-1	42	835
53	1	AbstractReverseIconicClose	1	-1	1	-1	46	808
53	1	AbstractReverseIconicClose	1	-1	1	-1	41	804
53	1	AbstractReverseIconicClose	1	-1	1	-1	48	777
53	1	AbstractReverseIconicClose	1	-1	1	-1	45	581
54	1	AbstractReverseIconicClose	1	-1	1	-1	49	3083
54	1	AbstractReverseIconicClose	1	-1	1	-1	43	1784
54	1	AbstractReverseIconicClose	1	-1	1	-1	42	1409
54	1	AbstractReverseIconicClose	1	-1	1	-1	41	1330
54	1	AbstractReverseIconicClose	1	-1	1	-1	50	1274
54	1	AbstractReverseIconicClose	1	-1	1	-1	48	1066
54	1	AbstractReverseIconicClose	1	-1	1	-1	47	1017
54	1	AbstractReverseIconicClose	1	-1	1	-1	46	917
54	1	AbstractReverseIconicClose	1	-1	1	-1	44	817
54	1	AbstractReverseIconicClose	1	-1	1	-1	45	757
55	1	AbstractReverseIconicClose	1	-1	1	-1	43	2686
55	1	AbstractReverseIconicClose	1	-1	1	-1	48	1743
55	1	AbstractReverseIconicClose	1	-1	1	-1	49	1405
55	1	AbstractReverseIconicClose	1	-1	1	-1	50	1175
55	1	AbstractReverseIconicClose	1	-1	1	-1	42	1014
55	1	AbstractReverseIconicClose	1	-1	1	-1	47	1014
55	1	AbstractReverseIconicClose	1	-1	1	-1	41	950
55	1	AbstractReverseIconicClose	1	-1	1	-1	45	862
55	1	AbstractReverseIconicClose	1	-1	1	-1	44	798
55	1	AbstractReverseIconicClose	1	-1	1	-1	46	774
56	1	AbstractReverseIconicClose	1	-1	1	-1	41	1642
56	1	AbstractReverseIconicClose	1	-1	1	-1	43	1221
56	1	AbstractReverseIconicClose	1	-1	1	-1	48	1088
56	1	AbstractReverseIconicClose	1	-1	1	-1	42	885
56	1	AbstractReverseIconicClose	1	-1	1	-1	45	870
56	1	AbstractReverseIconicClose	1	-1	1	-1	47	819
56	1	AbstractReverseIconicClose	1	-1	1	-1	49	789
56	1	AbstractReverseIconicClose	1	-1	1	-1	46	780
56	1	AbstractReverseIconicClose	1	-1	1	-1	50	763
56	1	AbstractReverseIconicClose	1	-1	1	-1	44	728
57	1	AbstractReverseIconicClose	1	-1	1	-1	41	1561
57	1	AbstractReverseIconicClose	1	-1	1	-1	48	1331
57	1	AbstractReverseIconicClose	1	-1	1	-1	47	1248
57	1	AbstractReverseIconicClose	1	-1	1	-1	46	941
57	1	AbstractReverseIconicClose	1	-1	1	-1	50	912
57	1	AbstractReverseIconicClose	1	-1	1	-1	44	894
57	1	AbstractReverseIconicClose	1	-1	1	-1	42	872
57	1	AbstractReverseIconicClose	1	-1	1	-1	45	690
58	1	AbstractReverseIconicClose	1	-1	1	-1	49	1163
58	1	AbstractReverseIconicClose	1	-1	1	-1	48	1109
58	1	AbstractReverseIconicClose	1	-1	1	-1	47	1035
58	1	AbstractReverseIconicClose	1	-1	1	-1	50	974
58	1	AbstractReverseIconicClose	1	-1	1	-1	42	891
58	1	AbstractReverseIconicClose	1	-1	1	-1	45	889
58	1	AbstractReverseIconicClose	1	-1	1	-1	41	882
58	1	AbstractReverseIconicClose	1	-1	1	-1	44	748
58	1	AbstractReverseIconicClose	1	-1	1	-1	46	743
59	1	AbstractReverseIconicClose	1	-1	1	-1	49	1510
59	1	AbstractReverseIconicClose	1	-1	1	-1	43	898
59	1	AbstractReverseIconicClose	1	-1	1	-1	41	895
59	1	AbstractReverseIconicClose	1	-1	1	-1	45	821
59	1	AbstractReverseIconicClose	1	-1	1	-1	46	760
59	1	AbstractReverseIconicClose	1	-1	1	-1	50	759
59	1	AbstractReverseIconicClose	1	-1	1	-1	47	744
59	1	AbstractReverseIconicClose	1	-1	1	-1	44	727
60	1	AbstractReverseIconicClose	1	-1	1	-1	43	6855
60	1	AbstractReverseIconicClose	1	-1	1	-1	50	5139
60	1	AbstractReverseIconicClose	1	-1	1	-1	48	4557
60	1	AbstractReverseIconicClose	1	-1	1	-1	41	2713
60	1	AbstractReverseIconicClose	1	-1	1	-1	47	1011
60	1	AbstractReverseIconicClose	1	-1	1	-1	46	852
60	1	AbstractReverseIconicClose	1	-1	1	-1	42	745
60	1	AbstractReverseIconicClose	1	-1	1	-1	49	730
60	1	AbstractReverseIconicClose	1	-1	1	-1	44	666
60	1	AbstractReverseIconicClose	1	-1	1	-1	45	550
61	-1	AbstractReverseIconicClose	1	-1	1	1	49	3965
61	-1	AbstractReverseIconicClose	1	-1	1	1	41	2182
61	-1	AbstractReverseIconicClose	1	-1	1	1	44	1798
61	-1	AbstractReverseIconicClose	1	-1	1	1	48	1582
61	-1	AbstractReverseIconicClose	1	-1	1	1	50	1502
61	-1	AbstractReverseIconicClose	1	-1	1	1	45	1214
61	-1	AbstractReverseIconicClose	1	-1	1	1	47	1206
61	-1	AbstractReverseIconicClose	1	-1	1	1	42	798
62	-1	AbstractReverseIconicClose	1	-1	1	1	48	3151
62	-1	AbstractReverseIconicClose	1	-1	1	1	49	1995
62	-1	AbstractReverseIconicClose	1	-1	1	1	41	1271
62	-1	AbstractReverseIconicClose	1	-1	1	1	47	1252
62	-1	AbstractReverseIconicClose	1	-1	1	1	43	1228
62	-1	AbstractReverseIconicClose	1	-1	1	1	46	1085
62	-1	AbstractReverseIconicClose	1	-1	1	1	45	997
63	-1	AbstractReverseIconicClose	1	-1	1	1	43	2398
63	-1	AbstractReverseIconicClose	1	-1	1	1	49	2182
63	-1	AbstractReverseIconicClose	1	-1	1	1	41	1750
63	-1	AbstractReverseIconicClose	1	-1	1	1	42	1693
63	-1	AbstractReverseIconicClose	1	-1	1	1	47	1598
63	-1	AbstractReverseIconicClose	1	-1	1	1	48	1558
63	-1	AbstractReverseIconicClose	1	-1	1	1	50	1382
63	-1	AbstractReverseIconicClose	1	-1	1	1	45	1310
63	-1	AbstractReverseIconicClose	1	-1	1	1	46	1294
63	-1	AbstractReverseIconicClose	1	-1	1	1	44	1270
64	-1	AbstractReverseIconicClose	1	-1	1	1	49	5145
64	-1	AbstractReverseIconicClose	1	-1	1	1	43	1878
64	-1	AbstractReverseIconicClose	1	-1	1	1	48	1724
64	-1	AbstractReverseIconicClose	1	-1	1	1	41	1609
64	-1	AbstractReverseIconicClose	1	-1	1	1	50	1336
64	-1	AbstractReverseIconicClose	1	-1	1	1	47	1264
64	-1	AbstractReverseIconicClose	1	-1	1	1	42	1191
64	-1	AbstractReverseIconicClose	1	-1	1	1	46	1132
64	-1	AbstractReverseIconicClose	1	-1	1	1	44	1055
[truncated: 3,311 more rows]
