# Supplementary material for: A test of the symbol interdependency hypothesis with both concrete and abstract stimuli
Source: PLoS One. 2018 Mar 28;13(3):e0192719. doi: 10.1371/journal.pone.0192719 (PMC5873929; doi:10.1371/journal.pone.0192719)
Supplement: S2 Dataset — (CSV) [file pone.0192719.s005.csv]

subject	task	condition	concrete	embodied	symbolic	hand	item	correct
1	1	ConcreteIconicClose	-1	1	1	1	8	1
1	1	ConcreteIconicClose	-1	1	1	1	1	1
1	1	ConcreteIconicClose	-1	1	1	1	5	1
1	1	ConcreteIconicClose	-1	1	1	1	9	1
1	1	ConcreteIconicDistant	-1	1	-1	1	12	1
1	1	ConcreteIconicDistant	-1	1	-1	1	14	1
1	1	ConcreteIconicDistant	-1	1	-1	1	16	1
1	1	ConcreteReverseIconicClose	-1	-1	1	1	30	1
1	1	ConcreteReverseIconicDistant	-1	-1	-1	1	37	1
1	1	ConcreteReverseIconicDistant	-1	-1	-1	1	35	1
1	1	ConcreteReverseIconicDistant	-1	-1	-1	1	39	1
1	1	ConcreteReverseIconicDistant	-1	-1	-1	1	38	1
1	1	AbstractIconicClose	1	1	1	1	41	0
1	1	AbstractIconicClose	1	1	1	1	50	0
1	1	AbstractIconicClose	1	1	1	1	49	0
1	1	AbstractIconicClose	1	1	1	1	43	0
1	1	AbstractIconicClose	1	1	1	1	48	0
1	1	AbstractIconicClose	1	1	1	1	42	0
1	1	AbstractIconicClose	1	1	1	1	44	0
1	1	AbstractIconicClose	1	1	1	1	47	0
1	1	AbstractIconicClose	1	1	1	1	46	0
1	1	AbstractIconicClose	1	1	1	1	45	0
1	1	AbstractIconicDistant	1	1	-1	1	57	0
1	1	AbstractIconicDistant	1	1	-1	1	53	0
1	1	AbstractIconicDistant	1	1	-1	1	51	0
1	1	AbstractIconicDistant	1	1	-1	1	59	0
1	1	AbstractIconicDistant	1	1	-1	1	60	0
1	1	AbstractIconicDistant	1	1	-1	1	52	0
1	1	AbstractIconicDistant	1	1	-1	1	58	0
1	1	AbstractIconicDistant	1	1	-1	1	54	0
1	1	AbstractIconicDistant	1	1	-1	1	55	0
1	1	AbstractIconicDistant	1	1	-1	1	56	0
1	1	AbstractReverseIconicClose	1	-1	1	1	62	0
1	1	AbstractReverseIconicClose	1	-1	1	1	65	0
1	1	AbstractReverseIconicClose	1	-1	1	1	66	0
1	1	AbstractReverseIconicClose	1	-1	1	1	61	0
1	1	AbstractReverseIconicClose	1	-1	1	1	63	0
1	1	AbstractReverseIconicClose	1	-1	1	1	67	0
1	1	AbstractReverseIconicClose	1	-1	1	1	64	0
1	1	AbstractReverseIconicClose	1	-1	1	1	68	0
1	1	AbstractReverseIconicClose	1	-1	1	1	70	0
1	1	AbstractReverseIconicClose	1	-1	1	1	69	0
1	1	AbstractReverseIconicDistant	1	-1	-1	1	75	0
1	1	AbstractReverseIconicDistant	1	-1	-1	1	79	0
1	1	AbstractReverseIconicDistant	1	-1	-1	1	71	0
1	1	AbstractReverseIconicDistant	1	-1	-1	1	74	0
1	1	AbstractReverseIconicDistant	1	-1	-1	1	78	0
1	1	AbstractReverseIconicDistant	1	-1	-1	1	77	0
1	1	AbstractReverseIconicDistant	1	-1	-1	1	76	0
1	1	AbstractReverseIconicDistant	1	-1	-1	1	72	0
1	1	AbstractReverseIconicDistant	1	-1	-1	1	80	0
1	1	AbstractReverseIconicDistant	1	-1	-1	1	73	0
1	1	ConcreteIconicClose	-1	1	1	1	7	0
1	1	ConcreteIconicClose	-1	1	1	1	3	0
1	1	ConcreteIconicClose	-1	1	1	1	10	0
1	1	ConcreteIconicClose	-1	1	1	1	6	0
1	1	ConcreteIconicClose	-1	1	1	1	2	0
1	1	ConcreteIconicClose	-1	1	1	1	4	0
1	1	ConcreteIconicDistant	-1	1	-1	1	20	0
1	1	ConcreteIconicDistant	-1	1	-1	1	19	0
1	1	ConcreteIconicDistant	-1	1	-1	1	13	0
1	1	ConcreteIconicDistant	-1	1	-1	1	18	0
1	1	ConcreteIconicDistant	-1	1	-1	1	17	0
1	1	ConcreteIconicDistant	-1	1	-1	1	15	0
1	1	ConcreteReverseIconicClose	-1	-1	1	1	28	0
1	1	ConcreteReverseIconicClose	-1	-1	1	1	23	0
1	1	ConcreteReverseIconicClose	-1	-1	1	1	24	0
1	1	ConcreteReverseIconicClose	-1	-1	1	1	29	0
1	1	ConcreteReverseIconicClose	-1	-1	1	1	25	0
1	1	ConcreteReverseIconicClose	-1	-1	1	1	26	0
1	1	ConcreteReverseIconicClose	-1	-1	1	1	21	0
1	1	ConcreteReverseIconicClose	-1	-1	1	1	27	0
1	1	ConcreteReverseIconicClose	-1	-1	1	1	22	0
1	1	ConcreteReverseIconicDistant	-1	-1	-1	1	32	0
1	1	ConcreteReverseIconicDistant	-1	-1	-1	1	40	0
1	1	ConcreteReverseIconicDistant	-1	-1	-1	1	33	0
1	1	ConcreteReverseIconicDistant	-1	-1	-1	1	34	0
1	1	ConcreteReverseIconicDistant	-1	-1	-1	1	31	0
2	1	AbstractIconicClose	1	1	1	1	42	1
2	1	AbstractIconicClose	1	1	1	1	43	1
2	1	AbstractIconicDistant	1	1	-1	1	51	1
2	1	AbstractIconicDistant	1	1	-1	1	59	1
2	1	AbstractReverseIconicDistant	1	-1	-1	1	74	1
2	1	AbstractReverseIconicDistant	1	-1	-1	1	77	1
2	1	AbstractReverseIconicDistant	1	-1	-1	1	75	1
2	1	AbstractReverseIconicDistant	1	-1	-1	1	78	1
2	1	ConcreteIconicClose	-1	1	1	1	4	1
2	1	ConcreteIconicClose	-1	1	1	1	6	1
2	1	ConcreteIconicDistant	-1	1	-1	1	13	1
2	1	ConcreteIconicDistant	-1	1	-1	1	18	1
2	1	ConcreteReverseIconicDistant	-1	-1	-1	1	39	1
2	1	ConcreteReverseIconicDistant	-1	-1	-1	1	38	1
2	1	AbstractIconicClose	1	1	1	1	49	0
2	1	AbstractIconicClose	1	1	1	1	48	0
2	1	AbstractIconicClose	1	1	1	1	41	0
2	1	AbstractIconicClose	1	1	1	1	47	0
2	1	AbstractIconicClose	1	1	1	1	46	0
2	1	AbstractIconicClose	1	1	1	1	50	0
2	1	AbstractIconicClose	1	1	1	1	45	0
2	1	AbstractIconicClose	1	1	1	1	44	0
2	1	AbstractIconicDistant	1	1	-1	1	58	0
2	1	AbstractIconicDistant	1	1	-1	1	57	0
2	1	AbstractIconicDistant	1	1	-1	1	54	0
2	1	AbstractIconicDistant	1	1	-1	1	60	0
2	1	AbstractIconicDistant	1	1	-1	1	56	0
2	1	AbstractIconicDistant	1	1	-1	1	53	0
2	1	AbstractIconicDistant	1	1	-1	1	52	0
2	1	AbstractIconicDistant	1	1	-1	1	55	0
2	1	AbstractReverseIconicClose	1	-1	1	1	69	0
2	1	AbstractReverseIconicClose	1	-1	1	1	62	0
2	1	AbstractReverseIconicClose	1	-1	1	1	65	0
2	1	AbstractReverseIconicClose	1	-1	1	1	61	0
2	1	AbstractReverseIconicClose	1	-1	1	1	70	0
2	1	AbstractReverseIconicClose	1	-1	1	1	64	0
2	1	AbstractReverseIconicClose	1	-1	1	1	66	0
2	1	AbstractReverseIconicClose	1	-1	1	1	63	0
2	1	AbstractReverseIconicClose	1	-1	1	1	67	0
2	1	AbstractReverseIconicClose	1	-1	1	1	68	0
2	1	AbstractReverseIconicDistant	1	-1	-1	1	72	0
2	1	AbstractReverseIconicDistant	1	-1	-1	1	73	0
2	1	AbstractReverseIconicDistant	1	-1	-1	1	71	0
2	1	AbstractReverseIconicDistant	1	-1	-1	1	76	0
2	1	AbstractReverseIconicDistant	1	-1	-1	1	80	0
2	1	AbstractReverseIconicDistant	1	-1	-1	1	79	0
2	1	ConcreteIconicClose	-1	1	1	1	3	0
2	1	ConcreteIconicClose	-1	1	1	1	9	0
2	1	ConcreteIconicClose	-1	1	1	1	5	0
2	1	ConcreteIconicClose	-1	1	1	1	7	0
2	1	ConcreteIconicClose	-1	1	1	1	10	0
2	1	ConcreteIconicClose	-1	1	1	1	1	0
2	1	ConcreteIconicClose	-1	1	1	1	2	0
2	1	ConcreteIconicClose	-1	1	1	1	8	0
2	1	ConcreteIconicDistant	-1	1	-1	1	12	0
2	1	ConcreteIconicDistant	-1	1	-1	1	14	0
2	1	ConcreteIconicDistant	-1	1	-1	1	15	0
2	1	ConcreteIconicDistant	-1	1	-1	1	19	0
2	1	ConcreteIconicDistant	-1	1	-1	1	16	0
2	1	ConcreteIconicDistant	-1	1	-1	1	17	0
2	1	ConcreteIconicDistant	-1	1	-1	1	20	0
2	1	ConcreteReverseIconicClose	-1	-1	1	1	23	0
2	1	ConcreteReverseIconicClose	-1	-1	1	1	26	0
2	1	ConcreteReverseIconicClose	-1	-1	1	1	21	0
2	1	ConcreteReverseIconicClose	-1	-1	1	1	24	0
2	1	ConcreteReverseIconicClose	-1	-1	1	1	28	0
2	1	ConcreteReverseIconicClose	-1	-1	1	1	22	0
2	1	ConcreteReverseIconicClose	-1	-1	1	1	25	0
2	1	ConcreteReverseIconicClose	-1	-1	1	1	27	0
2	1	ConcreteReverseIconicClose	-1	-1	1	1	29	0
2	1	ConcreteReverseIconicClose	-1	-1	1	1	30	0
2	1	ConcreteReverseIconicDistant	-1	-1	-1	1	32	0
2	1	ConcreteReverseIconicDistant	-1	-1	-1	1	35	0
2	1	ConcreteReverseIconicDistant	-1	-1	-1	1	33	0
2	1	ConcreteReverseIconicDistant	-1	-1	-1	1	37	0
2	1	ConcreteReverseIconicDistant	-1	-1	-1	1	40	0
2	1	ConcreteReverseIconicDistant	-1	-1	-1	1	34	0
2	1	ConcreteReverseIconicDistant	-1	-1	-1	1	31	0
3	1	ConcreteIconicDistant	-1	1	-1	1	18	1
3	1	ConcreteIconicDistant	-1	1	-1	1	16	1
3	1	ConcreteReverseIconicClose	-1	-1	1	1	22	1
3	1	AbstractIconicClose	1	1	1	1	43	0
3	1	AbstractIconicClose	1	1	1	1	44	0
3	1	AbstractIconicClose	1	1	1	1	48	0
3	1	AbstractIconicClose	1	1	1	1	47	0
3	1	AbstractIconicClose	1	1	1	1	49	0
3	1	AbstractIconicClose	1	1	1	1	42	0
3	1	AbstractIconicClose	1	1	1	1	45	0
3	1	AbstractIconicClose	1	1	1	1	50	0
3	1	AbstractIconicClose	1	1	1	1	41	0
3	1	AbstractIconicClose	1	1	1	1	46	0
3	1	AbstractIconicDistant	1	1	-1	1	53	0
3	1	AbstractIconicDistant	1	1	-1	1	52	0
3	1	AbstractIconicDistant	1	1	-1	1	59	0
3	1	AbstractIconicDistant	1	1	-1	1	54	0
3	1	AbstractIconicDistant	1	1	-1	1	51	0
3	1	AbstractIconicDistant	1	1	-1	1	58	0
3	1	AbstractIconicDistant	1	1	-1	1	60	0
3	1	AbstractIconicDistant	1	1	-1	1	55	0
3	1	AbstractIconicDistant	1	1	-1	1	56	0
3	1	AbstractIconicDistant	1	1	-1	1	57	0
3	1	AbstractReverseIconicClose	1	-1	1	1	61	0
3	1	AbstractReverseIconicClose	1	-1	1	1	62	0
3	1	AbstractReverseIconicClose	1	-1	1	1	69	0
3	1	AbstractReverseIconicClose	1	-1	1	1	63	0
3	1	AbstractReverseIconicClose	1	-1	1	1	64	0
3	1	AbstractReverseIconicClose	1	-1	1	1	70	0
3	1	AbstractReverseIconicClose	1	-1	1	1	67	0
3	1	AbstractReverseIconicClose	1	-1	1	1	66	0
3	1	AbstractReverseIconicClose	1	-1	1	1	65	0
3	1	AbstractReverseIconicClose	1	-1	1	1	68	0
3	1	AbstractReverseIconicDistant	1	-1	-1	1	74	0
3	1	AbstractReverseIconicDistant	1	-1	-1	1	77	0
3	1	AbstractReverseIconicDistant	1	-1	-1	1	75	0
3	1	AbstractReverseIconicDistant	1	-1	-1	1	79	0
3	1	AbstractReverseIconicDistant	1	-1	-1	1	71	0
3	1	AbstractReverseIconicDistant	1	-1	-1	1	78	0
3	1	AbstractReverseIconicDistant	1	-1	-1	1	73	0
3	1	AbstractReverseIconicDistant	1	-1	-1	1	80	0
3	1	AbstractReverseIconicDistant	1	-1	-1	1	76	0
3	1	AbstractReverseIconicDistant	1	-1	-1	1	72	0
3	1	ConcreteIconicClose	-1	1	1	1	3	0
3	1	ConcreteIconicClose	-1	1	1	1	9	0
3	1	ConcreteIconicClose	-1	1	1	1	6	0
3	1	ConcreteIconicClose	-1	1	1	1	5	0
3	1	ConcreteIconicClose	-1	1	1	1	2	0
3	1	ConcreteIconicClose	-1	1	1	1	7	0
3	1	ConcreteIconicClose	-1	1	1	1	10	0
3	1	ConcreteIconicClose	-1	1	1	1	8	0
3	1	ConcreteIconicClose	-1	1	1	1	4	0
3	1	ConcreteIconicClose	-1	1	1	1	1	0
3	1	ConcreteIconicDistant	-1	1	-1	1	13	0
3	1	ConcreteIconicDistant	-1	1	-1	1	14	0
3	1	ConcreteIconicDistant	-1	1	-1	1	20	0
3	1	ConcreteIconicDistant	-1	1	-1	1	17	0
3	1	ConcreteIconicDistant	-1	1	-1	1	12	0
3	1	ConcreteIconicDistant	-1	1	-1	1	19	0
3	1	ConcreteIconicDistant	-1	1	-1	1	15	0
3	1	ConcreteReverseIconicClose	-1	-1	1	1	27	0
3	1	ConcreteReverseIconicClose	-1	-1	1	1	23	0
3	1	ConcreteReverseIconicClose	-1	-1	1	1	26	0
3	1	ConcreteReverseIconicClose	-1	-1	1	1	25	0
3	1	ConcreteReverseIconicClose	-1	-1	1	1	30	0
3	1	ConcreteReverseIconicClose	-1	-1	1	1	21	0
3	1	ConcreteReverseIconicClose	-1	-1	1	1	29	0
3	1	ConcreteReverseIconicClose	-1	-1	1	1	24	0
3	1	ConcreteReverseIconicClose	-1	-1	1	1	28	0
3	1	ConcreteReverseIconicDistant	-1	-1	-1	1	32	0
3	1	ConcreteReverseIconicDistant	-1	-1	-1	1	37	0
3	1	ConcreteReverseIconicDistant	-1	-1	-1	1	39	0
3	1	ConcreteReverseIconicDistant	-1	-1	-1	1	33	0
3	1	ConcreteReverseIconicDistant	-1	-1	-1	1	38	0
3	1	ConcreteReverseIconicDistant	-1	-1	-1	1	35	0
3	1	ConcreteReverseIconicDistant	-1	-1	-1	1	40	0
3	1	ConcreteReverseIconicDistant	-1	-1	-1	1	31	0
3	1	ConcreteReverseIconicDistant	-1	-1	-1	1	34	0
4	1	AbstractIconicClose	1	1	1	1	43	1
4	1	AbstractIconicDistant	1	1	-1	1	59	1
4	1	AbstractReverseIconicDistant	1	-1	-1	1	75	1
4	1	AbstractReverseIconicDistant	1	-1	-1	1	78	1
4	1	ConcreteIconicClose	-1	1	1	1	5	1
4	1	ConcreteIconicDistant	-1	1	-1	1	20	1
4	1	ConcreteIconicDistant	-1	1	-1	1	12	1
4	1	ConcreteReverseIconicClose	-1	-1	1	1	26	1
4	1	ConcreteReverseIconicClose	-1	-1	1	1	25	1
4	1	ConcreteReverseIconicClose	-1	-1	1	1	22	1
4	1	ConcreteReverseIconicDistant	-1	-1	-1	1	35	1
4	1	ConcreteReverseIconicDistant	-1	-1	-1	1	38	1
4	1	AbstractIconicClose	1	1	1	1	47	0
4	1	AbstractIconicClose	1	1	1	1	42	0
4	1	AbstractIconicClose	1	1	1	1	49	0
4	1	AbstractIconicClose	1	1	1	1	41	0
4	1	AbstractIconicClose	1	1	1	1	48	0
4	1	AbstractIconicClose	1	1	1	1	50	0
4	1	AbstractIconicClose	1	1	1	1	46	0
4	1	AbstractIconicClose	1	1	1	1	44	0
4	1	AbstractIconicClose	1	1	1	1	45	0
4	1	AbstractIconicDistant	1	1	-1	1	51	0
4	1	AbstractIconicDistant	1	1	-1	1	55	0
4	1	AbstractIconicDistant	1	1	-1	1	54	0
4	1	AbstractIconicDistant	1	1	-1	1	52	0
4	1	AbstractIconicDistant	1	1	-1	1	60	0
4	1	AbstractIconicDistant	1	1	-1	1	56	0
4	1	AbstractIconicDistant	1	1	-1	1	58	0
4	1	AbstractIconicDistant	1	1	-1	1	57	0
4	1	AbstractIconicDistant	1	1	-1	1	53	0
4	1	AbstractReverseIconicClose	1	-1	1	1	69	0
4	1	AbstractReverseIconicClose	1	-1	1	1	61	0
4	1	AbstractReverseIconicClose	1	-1	1	1	67	0
4	1	AbstractReverseIconicClose	1	-1	1	1	62	0
4	1	AbstractReverseIconicClose	1	-1	1	1	70	0
4	1	AbstractReverseIconicClose	1	-1	1	1	63	0
4	1	AbstractReverseIconicClose	1	-1	1	1	64	0
4	1	AbstractReverseIconicClose	1	-1	1	1	66	0
4	1	AbstractReverseIconicClose	1	-1	1	1	65	0
4	1	AbstractReverseIconicClose	1	-1	1	1	68	0
4	1	AbstractReverseIconicDistant	1	-1	-1	1	80	0
4	1	AbstractReverseIconicDistant	1	-1	-1	1	76	0
4	1	AbstractReverseIconicDistant	1	-1	-1	1	79	0
4	1	AbstractReverseIconicDistant	1	-1	-1	1	77	0
4	1	AbstractReverseIconicDistant	1	-1	-1	1	74	0
4	1	AbstractReverseIconicDistant	1	-1	-1	1	71	0
4	1	AbstractReverseIconicDistant	1	-1	-1	1	72	0
4	1	AbstractReverseIconicDistant	1	-1	-1	1	73	0
4	1	ConcreteIconicClose	-1	1	1	1	6	0
4	1	ConcreteIconicClose	-1	1	1	1	3	0
4	1	ConcreteIconicClose	-1	1	1	1	10	0
4	1	ConcreteIconicClose	-1	1	1	1	2	0
4	1	ConcreteIconicClose	-1	1	1	1	1	0
4	1	ConcreteIconicClose	-1	1	1	1	7	0
4	1	ConcreteIconicClose	-1	1	1	1	9	0
4	1	ConcreteIconicClose	-1	1	1	1	8	0
4	1	ConcreteIconicClose	-1	1	1	1	4	0
4	1	ConcreteIconicDistant	-1	1	-1	1	16	0
4	1	ConcreteIconicDistant	-1	1	-1	1	13	0
4	1	ConcreteIconicDistant	-1	1	-1	1	17	0
4	1	ConcreteIconicDistant	-1	1	-1	1	15	0
4	1	ConcreteIconicDistant	-1	1	-1	1	14	0
4	1	ConcreteIconicDistant	-1	1	-1	1	19	0
4	1	ConcreteIconicDistant	-1	1	-1	1	18	0
4	1	ConcreteReverseIconicClose	-1	-1	1	1	21	0
4	1	ConcreteReverseIconicClose	-1	-1	1	1	28	0
4	1	ConcreteReverseIconicClose	-1	-1	1	1	30	0
4	1	ConcreteReverseIconicClose	-1	-1	1	1	23	0
4	1	ConcreteReverseIconicClose	-1	-1	1	1	29	0
4	1	ConcreteReverseIconicClose	-1	-1	1	1	24	0
4	1	ConcreteReverseIconicClose	-1	-1	1	1	27	0
4	1	ConcreteReverseIconicDistant	-1	-1	-1	1	39	0
4	1	ConcreteReverseIconicDistant	-1	-1	-1	1	34	0
4	1	ConcreteReverseIconicDistant	-1	-1	-1	1	32	0
4	1	ConcreteReverseIconicDistant	-1	-1	-1	1	37	0
4	1	ConcreteReverseIconicDistant	-1	-1	-1	1	33	0
4	1	ConcreteReverseIconicDistant	-1	-1	-1	1	31	0
4	1	ConcreteReverseIconicDistant	-1	-1	-1	1	40	0
5	1	AbstractIconicClose	1	1	1	1	43	1
5	1	AbstractReverseIconicDistant	1	-1	-1	1	74	1
5	1	AbstractReverseIconicDistant	1	-1	-1	1	78	1
5	1	AbstractReverseIconicDistant	1	-1	-1	1	75	1
5	1	AbstractReverseIconicDistant	1	-1	-1	1	77	1
5	1	ConcreteIconicDistant	-1	1	-1	1	13	1
5	1	ConcreteReverseIconicDistant	-1	-1	-1	1	35	1
5	1	AbstractIconicClose	1	1	1	1	44	0
5	1	AbstractIconicClose	1	1	1	1	49	0
5	1	AbstractIconicClose	1	1	1	1	42	0
5	1	AbstractIconicClose	1	1	1	1	41	0
5	1	AbstractIconicClose	1	1	1	1	47	0
5	1	AbstractIconicClose	1	1	1	1	50	0
5	1	AbstractIconicClose	1	1	1	1	46	0
5	1	AbstractIconicClose	1	1	1	1	48	0
5	1	AbstractIconicClose	1	1	1	1	45	0
5	1	AbstractIconicDistant	1	1	-1	1	58	0
5	1	AbstractIconicDistant	1	1	-1	1	59	0
5	1	AbstractIconicDistant	1	1	-1	1	51	0
5	1	AbstractIconicDistant	1	1	-1	1	54	0
5	1	AbstractIconicDistant	1	1	-1	1	53	0
5	1	AbstractIconicDistant	1	1	-1	1	57	0
5	1	AbstractIconicDistant	1	1	-1	1	52	0
5	1	AbstractIconicDistant	1	1	-1	1	60	0
5	1	AbstractIconicDistant	1	1	-1	1	55	0
5	1	AbstractIconicDistant	1	1	-1	1	56	0
5	1	AbstractReverseIconicClose	1	-1	1	1	62	0
5	1	AbstractReverseIconicClose	1	-1	1	1	67	0
5	1	AbstractReverseIconicClose	1	-1	1	1	65	0
5	1	AbstractReverseIconicClose	1	-1	1	1	69	0
5	1	AbstractReverseIconicClose	1	-1	1	1	61	0
5	1	AbstractReverseIconicClose	1	-1	1	1	63	0
5	1	AbstractReverseIconicClose	1	-1	1	1	66	0
5	1	AbstractReverseIconicClose	1	-1	1	1	64	0
5	1	AbstractReverseIconicClose	1	-1	1	1	70	0
5	1	AbstractReverseIconicClose	1	-1	1	1	68	0
5	1	AbstractReverseIconicDistant	1	-1	-1	1	80	0
5	1	AbstractReverseIconicDistant	1	-1	-1	1	76	0
5	1	AbstractReverseIconicDistant	1	-1	-1	1	72	0
5	1	AbstractReverseIconicDistant	1	-1	-1	1	73	0
5	1	AbstractReverseIconicDistant	1	-1	-1	1	79	0
5	1	AbstractReverseIconicDistant	1	-1	-1	1	71	0
5	1	ConcreteIconicClose	-1	1	1	1	3	0
5	1	ConcreteIconicClose	-1	1	1	1	5	0
5	1	ConcreteIconicClose	-1	1	1	1	9	0
5	1	ConcreteIconicClose	-1	1	1	1	2	0
5	1	ConcreteIconicClose	-1	1	1	1	1	0
5	1	ConcreteIconicClose	-1	1	1	1	10	0
5	1	ConcreteIconicClose	-1	1	1	1	6	0
5	1	ConcreteIconicClose	-1	1	1	1	8	0
5	1	ConcreteIconicClose	-1	1	1	1	7	0
5	1	ConcreteIconicClose	-1	1	1	1	4	0
5	1	ConcreteIconicDistant	-1	1	-1	1	17	0
5	1	ConcreteIconicDistant	-1	1	-1	1	12	0
5	1	ConcreteIconicDistant	-1	1	-1	1	14	0
5	1	ConcreteIconicDistant	-1	1	-1	1	20	0
5	1	ConcreteIconicDistant	-1	1	-1	1	19	0
5	1	ConcreteIconicDistant	-1	1	-1	1	16	0
5	1	ConcreteIconicDistant	-1	1	-1	1	15	0
5	1	ConcreteIconicDistant	-1	1	-1	1	18	0
5	1	ConcreteReverseIconicClose	-1	-1	1	1	25	0
5	1	ConcreteReverseIconicClose	-1	-1	1	1	23	0
5	1	ConcreteReverseIconicClose	-1	-1	1	1	22	0
5	1	ConcreteReverseIconicClose	-1	-1	1	1	21	0
5	1	ConcreteReverseIconicClose	-1	-1	1	1	28	0
5	1	ConcreteReverseIconicClose	-1	-1	1	1	27	0
5	1	ConcreteReverseIconicClose	-1	-1	1	1	29	0
5	1	ConcreteReverseIconicClose	-1	-1	1	1	24	0
5	1	ConcreteReverseIconicClose	-1	-1	1	1	30	0
5	1	ConcreteReverseIconicClose	-1	-1	1	1	26	0
5	1	ConcreteReverseIconicDistant	-1	-1	-1	1	37	0
5	1	ConcreteReverseIconicDistant	-1	-1	-1	1	38	0
5	1	ConcreteReverseIconicDistant	-1	-1	-1	1	40	0
5	1	ConcreteReverseIconicDistant	-1	-1	-1	1	34	0
5	1	ConcreteReverseIconicDistant	-1	-1	-1	1	33	0
5	1	ConcreteReverseIconicDistant	-1	-1	-1	1	39	0
5	1	ConcreteReverseIconicDistant	-1	-1	-1	1	32	0
5	1	ConcreteReverseIconicDistant	-1	-1	-1	1	31	0
6	1	ConcreteIconicClose	-1	1	1	1	9	1
6	1	AbstractIconicClose	1	1	1	1	43	0
6	1	AbstractIconicClose	1	1	1	1	48	0
6	1	AbstractIconicClose	1	1	1	1	44	0
6	1	AbstractIconicClose	1	1	1	1	45	0
6	1	AbstractIconicClose	1	1	1	1	41	0
6	1	AbstractIconicClose	1	1	1	1	49	0
6	1	AbstractIconicClose	1	1	1	1	50	0
6	1	AbstractIconicClose	1	1	1	1	42	0
6	1	AbstractIconicClose	1	1	1	1	46	0
6	1	AbstractIconicClose	1	1	1	1	47	0
6	1	AbstractIconicDistant	1	1	-1	1	59	0
6	1	AbstractIconicDistant	1	1	-1	1	52	0
6	1	AbstractIconicDistant	1	1	-1	1	51	0
6	1	AbstractIconicDistant	1	1	-1	1	57	0
6	1	AbstractIconicDistant	1	1	-1	1	54	0
6	1	AbstractIconicDistant	1	1	-1	1	55	0
6	1	AbstractIconicDistant	1	1	-1	1	56	0
6	1	AbstractIconicDistant	1	1	-1	1	58	0
6	1	AbstractIconicDistant	1	1	-1	1	53	0
6	1	AbstractIconicDistant	1	1	-1	1	60	0
6	1	AbstractReverseIconicClose	1	-1	1	1	62	0
6	1	AbstractReverseIconicClose	1	-1	1	1	68	0
6	1	AbstractReverseIconicClose	1	-1	1	1	69	0
6	1	AbstractReverseIconicClose	1	-1	1	1	61	0
6	1	AbstractReverseIconicClose	1	-1	1	1	65	0
6	1	AbstractReverseIconicClose	1	-1	1	1	70	0
6	1	AbstractReverseIconicClose	1	-1	1	1	67	0
6	1	AbstractReverseIconicClose	1	-1	1	1	64	0
6	1	AbstractReverseIconicClose	1	-1	1	1	66	0
6	1	AbstractReverseIconicClose	1	-1	1	1	63	0
6	1	AbstractReverseIconicDistant	1	-1	-1	1	75	0
6	1	AbstractReverseIconicDistant	1	-1	-1	1	77	0
6	1	AbstractReverseIconicDistant	1	-1	-1	1	73	0
6	1	AbstractReverseIconicDistant	1	-1	-1	1	80	0
6	1	AbstractReverseIconicDistant	1	-1	-1	1	78	0
6	1	AbstractReverseIconicDistant	1	-1	-1	1	74	0
6	1	AbstractReverseIconicDistant	1	-1	-1	1	72	0
6	1	AbstractReverseIconicDistant	1	-1	-1	1	79	0
6	1	AbstractReverseIconicDistant	1	-1	-1	1	71	0
6	1	AbstractReverseIconicDistant	1	-1	-1	1	76	0
6	1	ConcreteIconicClose	-1	1	1	1	7	0
6	1	ConcreteIconicClose	-1	1	1	1	1	0
6	1	ConcreteIconicClose	-1	1	1	1	10	0
6	1	ConcreteIconicClose	-1	1	1	1	3	0
6	1	ConcreteIconicClose	-1	1	1	1	5	0
6	1	ConcreteIconicClose	-1	1	1	1	4	0
6	1	ConcreteIconicClose	-1	1	1	1	2	0
6	1	ConcreteIconicClose	-1	1	1	1	6	0
6	1	ConcreteIconicClose	-1	1	1	1	8	0
6	1	ConcreteIconicDistant	-1	1	-1	1	18	0
6	1	ConcreteIconicDistant	-1	1	-1	1	16	0
6	1	ConcreteIconicDistant	-1	1	-1	1	17	0
6	1	ConcreteIconicDistant	-1	1	-1	1	13	0
6	1	ConcreteIconicDistant	-1	1	-1	1	12	0
6	1	ConcreteIconicDistant	-1	1	-1	1	19	0
6	1	ConcreteIconicDistant	-1	1	-1	1	15	0
6	1	ConcreteIconicDistant	-1	1	-1	1	14	0
6	1	ConcreteIconicDistant	-1	1	-1	1	20	0
6	1	ConcreteReverseIconicClose	-1	-1	1	1	21	0
6	1	ConcreteReverseIconicClose	-1	-1	1	1	23	0
6	1	ConcreteReverseIconicClose	-1	-1	1	1	29	0
6	1	ConcreteReverseIconicClose	-1	-1	1	1	27	0
6	1	ConcreteReverseIconicClose	-1	-1	1	1	25	0
6	1	ConcreteReverseIconicClose	-1	-1	1	1	22	0
6	1	ConcreteReverseIconicClose	-1	-1	1	1	30	0
6	1	ConcreteReverseIconicClose	-1	-1	1	1	26	0
6	1	ConcreteReverseIconicClose	-1	-1	1	1	24	0
6	1	ConcreteReverseIconicClose	-1	-1	1	1	28	0
6	1	ConcreteReverseIconicDistant	-1	-1	-1	1	34	0
6	1	ConcreteReverseIconicDistant	-1	-1	-1	1	39	0
6	1	ConcreteReverseIconicDistant	-1	-1	-1	1	32	0
6	1	ConcreteReverseIconicDistant	-1	-1	-1	1	33	0
6	1	ConcreteReverseIconicDistant	-1	-1	-1	1	38	0
6	1	ConcreteReverseIconicDistant	-1	-1	-1	1	37	0
6	1	ConcreteReverseIconicDistant	-1	-1	-1	1	35	0
6	1	ConcreteReverseIconicDistant	-1	-1	-1	1	31	0
6	1	ConcreteReverseIconicDistant	-1	-1	-1	1	40	0
8	1	AbstractIconicClose	1	1	1	1	49	1
8	1	AbstractIconicClose	1	1	1	1	43	1
8	1	AbstractIconicDistant	1	1	-1	1	52	1
8	1	AbstractIconicDistant	1	1	-1	1	59	1
8	1	AbstractReverseIconicClose	1	-1	1	1	69	1
8	1	AbstractReverseIconicDistant	1	-1	-1	1	78	1
8	1	AbstractReverseIconicDistant	1	-1	-1	1	77	1
8	1	ConcreteIconicClose	-1	1	1	1	6	1
8	1	ConcreteIconicClose	-1	1	1	1	9	1
8	1	ConcreteIconicDistant	-1	1	-1	1	13	1
8	1	ConcreteIconicDistant	-1	1	-1	1	16	1
8	1	ConcreteReverseIconicClose	-1	-1	1	1	23	1
8	1	ConcreteReverseIconicClose	-1	-1	1	1	21	1
8	1	ConcreteReverseIconicClose	-1	-1	1	1	29	1
8	1	ConcreteReverseIconicDistant	-1	-1	-1	1	35	1
8	1	ConcreteReverseIconicDistant	-1	-1	-1	1	33	1
8	1	ConcreteReverseIconicDistant	-1	-1	-1	1	39	1
8	1	ConcreteReverseIconicDistant	-1	-1	-1	1	38	1
8	1	ConcreteReverseIconicDistant	-1	-1	-1	1	32	1
8	1	AbstractIconicClose	1	1	1	1	48	0
8	1	AbstractIconicClose	1	1	1	1	42	0
8	1	AbstractIconicClose	1	1	1	1	41	0
8	1	AbstractIconicClose	1	1	1	1	50	0
8	1	AbstractIconicClose	1	1	1	1	44	0
8	1	AbstractIconicClose	1	1	1	1	47	0
8	1	AbstractIconicClose	1	1	1	1	46	0
8	1	AbstractIconicClose	1	1	1	1	45	0
8	1	AbstractIconicDistant	1	1	-1	1	57	0
8	1	AbstractIconicDistant	1	1	-1	1	51	0
8	1	AbstractIconicDistant	1	1	-1	1	60	0
8	1	AbstractIconicDistant	1	1	-1	1	58	0
8	1	AbstractIconicDistant	1	1	-1	1	54	0
8	1	AbstractIconicDistant	1	1	-1	1	56	0
8	1	AbstractIconicDistant	1	1	-1	1	53	0
8	1	AbstractIconicDistant	1	1	-1	1	55	0
8	1	AbstractReverseIconicClose	1	-1	1	1	62	0
8	1	AbstractReverseIconicClose	1	-1	1	1	70	0
8	1	AbstractReverseIconicClose	1	-1	1	1	65	0
8	1	AbstractReverseIconicClose	1	-1	1	1	67	0
8	1	AbstractReverseIconicClose	1	-1	1	1	61	0
8	1	AbstractReverseIconicClose	1	-1	1	1	64	0
8	1	AbstractReverseIconicClose	1	-1	1	1	66	0
8	1	AbstractReverseIconicClose	1	-1	1	1	63	0
8	1	AbstractReverseIconicClose	1	-1	1	1	68	0
8	1	AbstractReverseIconicDistant	1	-1	-1	1	74	0
8	1	AbstractReverseIconicDistant	1	-1	-1	1	71	0
8	1	AbstractReverseIconicDistant	1	-1	-1	1	79	0
8	1	AbstractReverseIconicDistant	1	-1	-1	1	76	0
8	1	AbstractReverseIconicDistant	1	-1	-1	1	75	0
8	1	AbstractReverseIconicDistant	1	-1	-1	1	72	0
8	1	AbstractReverseIconicDistant	1	-1	-1	1	73	0
8	1	AbstractReverseIconicDistant	1	-1	-1	1	80	0
8	1	ConcreteIconicClose	-1	1	1	1	5	0
8	1	ConcreteIconicClose	-1	1	1	1	4	0
8	1	ConcreteIconicClose	-1	1	1	1	2	0
8	1	ConcreteIconicClose	-1	1	1	1	8	0
8	1	ConcreteIconicClose	-1	1	1	1	1	0
8	1	ConcreteIconicClose	-1	1	1	1	10	0
8	1	ConcreteIconicClose	-1	1	1	1	3	0
8	1	ConcreteIconicClose	-1	1	1	1	7	0
8	1	ConcreteIconicDistant	-1	1	-1	1	20	0
8	1	ConcreteIconicDistant	-1	1	-1	1	15	0
8	1	ConcreteIconicDistant	-1	1	-1	1	14	0
8	1	ConcreteIconicDistant	-1	1	-1	1	17	0
8	1	ConcreteIconicDistant	-1	1	-1	1	19	0
8	1	ConcreteIconicDistant	-1	1	-1	1	18	0
8	1	ConcreteIconicDistant	-1	1	-1	1	12	0
8	1	ConcreteReverseIconicClose	-1	-1	1	1	28	0
8	1	ConcreteReverseIconicClose	-1	-1	1	1	24	0
8	1	ConcreteReverseIconicClose	-1	-1	1	1	26	0
8	1	ConcreteReverseIconicClose	-1	-1	1	1	22	0
8	1	ConcreteReverseIconicClose	-1	-1	1	1	30	0
8	1	ConcreteReverseIconicClose	-1	-1	1	1	27	0
8	1	ConcreteReverseIconicClose	-1	-1	1	1	25	0
8	1	ConcreteReverseIconicDistant	-1	-1	-1	1	31	0
8	1	ConcreteReverseIconicDistant	-1	-1	-1	1	40	0
8	1	ConcreteReverseIconicDistant	-1	-1	-1	1	34	0
8	1	ConcreteReverseIconicDistant	-1	-1	-1	1	37	0
9	1	AbstractIconicClose	1	1	1	1	43	1
9	1	AbstractIconicClose	1	1	1	1	49	1
9	1	AbstractReverseIconicDistant	1	-1	-1	1	72	1
9	1	AbstractReverseIconicDistant	1	-1	-1	1	75	1
9	1	ConcreteIconicClose	-1	1	1	1	2	1
9	1	ConcreteIconicClose	-1	1	1	1	6	1
9	1	ConcreteIconicDistant	-1	1	-1	1	12	1
9	1	ConcreteIconicDistant	-1	1	-1	1	17	1
9	1	ConcreteReverseIconicDistant	-1	-1	-1	1	35	1
9	1	AbstractIconicClose	1	1	1	1	41	0
9	1	AbstractIconicClose	1	1	1	1	44	0
9	1	AbstractIconicClose	1	1	1	1	48	0
9	1	AbstractIconicClose	1	1	1	1	47	0
9	1	AbstractIconicClose	1	1	1	1	42	0
9	1	AbstractIconicClose	1	1	1	1	50	0
9	1	AbstractIconicClose	1	1	1	1	45	0
9	1	AbstractIconicClose	1	1	1	1	46	0
9	1	AbstractIconicDistant	1	1	-1	1	54	0
9	1	AbstractIconicDistant	1	1	-1	1	51	0
9	1	AbstractIconicDistant	1	1	-1	1	57	0
9	1	AbstractIconicDistant	1	1	-1	1	52	0
9	1	AbstractIconicDistant	1	1	-1	1	59	0
9	1	AbstractIconicDistant	1	1	-1	1	60	0
9	1	AbstractIconicDistant	1	1	-1	1	58	0
9	1	AbstractIconicDistant	1	1	-1	1	56	0
9	1	AbstractIconicDistant	1	1	-1	1	55	0
9	1	AbstractIconicDistant	1	1	-1	1	53	0
9	1	AbstractReverseIconicClose	1	-1	1	1	65	0
9	1	AbstractReverseIconicClose	1	-1	1	1	66	0
9	1	AbstractReverseIconicClose	1	-1	1	1	63	0
9	1	AbstractReverseIconicClose	1	-1	1	1	67	0
9	1	AbstractReverseIconicClose	1	-1	1	1	62	0
9	1	AbstractReverseIconicClose	1	-1	1	1	68	0
9	1	AbstractReverseIconicClose	1	-1	1	1	70	0
9	1	AbstractReverseIconicClose	1	-1	1	1	64	0
9	1	AbstractReverseIconicClose	1	-1	1	1	69	0
9	1	AbstractReverseIconicClose	1	-1	1	1	61	0
9	1	AbstractReverseIconicDistant	1	-1	-1	1	78	0
9	1	AbstractReverseIconicDistant	1	-1	-1	1	71	0
9	1	AbstractReverseIconicDistant	1	-1	-1	1	76	0
9	1	AbstractReverseIconicDistant	1	-1	-1	1	74	0
9	1	AbstractReverseIconicDistant	1	-1	-1	1	77	0
9	1	AbstractReverseIconicDistant	1	-1	-1	1	79	0
9	1	AbstractReverseIconicDistant	1	-1	-1	1	80	0
9	1	AbstractReverseIconicDistant	1	-1	-1	1	73	0
9	1	ConcreteIconicClose	-1	1	1	1	5	0
9	1	ConcreteIconicClose	-1	1	1	1	3	0
9	1	ConcreteIconicClose	-1	1	1	1	9	0
9	1	ConcreteIconicClose	-1	1	1	1	10	0
9	1	ConcreteIconicClose	-1	1	1	1	1	0
9	1	ConcreteIconicClose	-1	1	1	1	7	0
9	1	ConcreteIconicClose	-1	1	1	1	8	0
9	1	ConcreteIconicClose	-1	1	1	1	4	0
9	1	ConcreteIconicDistant	-1	1	-1	1	14	0
9	1	ConcreteIconicDistant	-1	1	-1	1	20	0
9	1	ConcreteIconicDistant	-1	1	-1	1	19	0
9	1	ConcreteIconicDistant	-1	1	-1	1	13	0
9	1	ConcreteIconicDistant	-1	1	-1	1	15	0
9	1	ConcreteIconicDistant	-1	1	-1	1	18	0
9	1	ConcreteIconicDistant	-1	1	-1	1	16	0
9	1	ConcreteReverseIconicClose	-1	-1	1	1	28	0
9	1	ConcreteReverseIconicClose	-1	-1	1	1	21	0
9	1	ConcreteReverseIconicClose	-1	-1	1	1	23	0
9	1	ConcreteReverseIconicClose	-1	-1	1	1	27	0
9	1	ConcreteReverseIconicClose	-1	-1	1	1	26	0
9	1	ConcreteReverseIconicClose	-1	-1	1	1	24	0
9	1	ConcreteReverseIconicClose	-1	-1	1	1	29	0
9	1	ConcreteReverseIconicClose	-1	-1	1	1	22	0
9	1	ConcreteReverseIconicClose	-1	-1	1	1	25	0
9	1	ConcreteReverseIconicClose	-1	-1	1	1	30	0
9	1	ConcreteReverseIconicDistant	-1	-1	-1	1	37	0
9	1	ConcreteReverseIconicDistant	-1	-1	-1	1	33	0
9	1	ConcreteReverseIconicDistant	-1	-1	-1	1	39	0
9	1	ConcreteReverseIconicDistant	-1	-1	-1	1	38	0
9	1	ConcreteReverseIconicDistant	-1	-1	-1	1	40	0
9	1	ConcreteReverseIconicDistant	-1	-1	-1	1	34	0
9	1	ConcreteReverseIconicDistant	-1	-1	-1	1	31	0
9	1	ConcreteReverseIconicDistant	-1	-1	-1	1	32	0
10	1	AbstractIconicDistant	1	1	-1	1	58	1
10	1	AbstractReverseIconicDistant	1	-1	-1	1	75	1
10	1	ConcreteIconicDistant	-1	1	-1	1	17	1
10	1	ConcreteIconicDistant	-1	1	-1	1	20	1
10	1	ConcreteReverseIconicClose	-1	-1	1	1	22	1
10	1	ConcreteReverseIconicDistant	-1	-1	-1	1	32	1
10	1	ConcreteReverseIconicDistant	-1	-1	-1	1	38	1
10	1	AbstractIconicClose	1	1	1	1	43	0
10	1	AbstractIconicClose	1	1	1	1	49	0
10	1	AbstractIconicClose	1	1	1	1	41	0
10	1	AbstractIconicClose	1	1	1	1	47	0
10	1	AbstractIconicClose	1	1	1	1	42	0
10	1	AbstractIconicClose	1	1	1	1	45	0
10	1	AbstractIconicClose	1	1	1	1	48	0
10	1	AbstractIconicClose	1	1	1	1	46	0
10	1	AbstractIconicClose	1	1	1	1	44	0
10	1	AbstractIconicClose	1	1	1	1	50	0
10	1	AbstractIconicDistant	1	1	-1	1	51	0
10	1	AbstractIconicDistant	1	1	-1	1	57	0
10	1	AbstractIconicDistant	1	1	-1	1	59	0
10	1	AbstractIconicDistant	1	1	-1	1	54	0
10	1	AbstractIconicDistant	1	1	-1	1	60	0
10	1	AbstractIconicDistant	1	1	-1	1	56	0
10	1	AbstractIconicDistant	1	1	-1	1	53	0
10	1	AbstractIconicDistant	1	1	-1	1	52	0
10	1	AbstractIconicDistant	1	1	-1	1	55	0
10	1	AbstractReverseIconicClose	1	-1	1	1	65	0
10	1	AbstractReverseIconicClose	1	-1	1	1	63	0
10	1	AbstractReverseIconicClose	1	-1	1	1	61	0
10	1	AbstractReverseIconicClose	1	-1	1	1	62	0
10	1	AbstractReverseIconicClose	1	-1	1	1	70	0
10	1	AbstractReverseIconicClose	1	-1	1	1	64	0
10	1	AbstractReverseIconicClose	1	-1	1	1	66	0
10	1	AbstractReverseIconicClose	1	-1	1	1	69	0
10	1	AbstractReverseIconicClose	1	-1	1	1	68	0
10	1	AbstractReverseIconicClose	1	-1	1	1	67	0
10	1	AbstractReverseIconicDistant	1	-1	-1	1	79	0
10	1	AbstractReverseIconicDistant	1	-1	-1	1	76	0
10	1	AbstractReverseIconicDistant	1	-1	-1	1	74	0
10	1	AbstractReverseIconicDistant	1	-1	-1	1	78	0
10	1	AbstractReverseIconicDistant	1	-1	-1	1	77	0
10	1	AbstractReverseIconicDistant	1	-1	-1	1	80	0
10	1	AbstractReverseIconicDistant	1	-1	-1	1	71	0
10	1	AbstractReverseIconicDistant	1	-1	-1	1	72	0
10	1	AbstractReverseIconicDistant	1	-1	-1	1	73	0
10	1	ConcreteIconicClose	-1	1	1	1	1	0
10	1	ConcreteIconicClose	-1	1	1	1	9	0
10	1	ConcreteIconicClose	-1	1	1	1	5	0
10	1	ConcreteIconicClose	-1	1	1	1	6	0
10	1	ConcreteIconicClose	-1	1	1	1	2	0
10	1	ConcreteIconicClose	-1	1	1	1	3	0
10	1	ConcreteIconicClose	-1	1	1	1	4	0
10	1	ConcreteIconicClose	-1	1	1	1	8	0
10	1	ConcreteIconicClose	-1	1	1	1	7	0
10	1	ConcreteIconicClose	-1	1	1	1	10	0
10	1	ConcreteIconicDistant	-1	1	-1	1	13	0
10	1	ConcreteIconicDistant	-1	1	-1	1	14	0
10	1	ConcreteIconicDistant	-1	1	-1	1	19	0
10	1	ConcreteIconicDistant	-1	1	-1	1	12	0
10	1	ConcreteIconicDistant	-1	1	-1	1	16	0
10	1	ConcreteIconicDistant	-1	1	-1	1	18	0
10	1	ConcreteIconicDistant	-1	1	-1	1	15	0
10	1	ConcreteReverseIconicClose	-1	-1	1	1	30	0
10	1	ConcreteReverseIconicClose	-1	-1	1	1	28	0
10	1	ConcreteReverseIconicClose	-1	-1	1	1	23	0
10	1	ConcreteReverseIconicClose	-1	-1	1	1	21	0
10	1	ConcreteReverseIconicClose	-1	-1	1	1	25	0
10	1	ConcreteReverseIconicClose	-1	-1	1	1	26	0
10	1	ConcreteReverseIconicClose	-1	-1	1	1	29	0
10	1	ConcreteReverseIconicClose	-1	-1	1	1	27	0
10	1	ConcreteReverseIconicClose	-1	-1	1	1	24	0
10	1	ConcreteReverseIconicDistant	-1	-1	-1	1	33	0
10	1	ConcreteReverseIconicDistant	-1	-1	-1	1	35	0
10	1	ConcreteReverseIconicDistant	-1	-1	-1	1	31	0
10	1	ConcreteReverseIconicDistant	-1	-1	-1	1	39	0
10	1	ConcreteReverseIconicDistant	-1	-1	-1	1	40	0
10	1	ConcreteReverseIconicDistant	-1	-1	-1	1	34	0
10	1	ConcreteReverseIconicDistant	-1	-1	-1	1	37	0
11	1	AbstractIconicClose	1	1	1	-1	42	1
11	1	AbstractIconicDistant	1	1	-1	-1	59	1
11	1	AbstractReverseIconicDistant	1	-1	-1	-1	71	1
11	1	ConcreteIconicClose	-1	1	1	-1	5	1
11	1	ConcreteIconicDistant	-1	1	-1	-1	13	1
11	1	ConcreteReverseIconicClose	-1	-1	1	-1	22	1
11	1	ConcreteReverseIconicClose	-1	-1	1	-1	21	1
11	1	ConcreteReverseIconicDistant	-1	-1	-1	-1	39	1
11	1	ConcreteReverseIconicDistant	-1	-1	-1	-1	35	1
11	1	AbstractIconicClose	1	1	1	-1	43	0
11	1	AbstractIconicClose	1	1	1	-1	48	0
11	1	AbstractIconicClose	1	1	1	-1	41	0
11	1	AbstractIconicClose	1	1	1	-1	49	0
11	1	AbstractIconicClose	1	1	1	-1	47	0
11	1	AbstractIconicClose	1	1	1	-1	50	0
11	1	AbstractIconicClose	1	1	1	-1	44	0
11	1	AbstractIconicClose	1	1	1	-1	45	0
11	1	AbstractIconicClose	1	1	1	-1	46	0
11	1	AbstractIconicDistant	1	1	-1	-1	51	0
11	1	AbstractIconicDistant	1	1	-1	-1	53	0
11	1	AbstractIconicDistant	1	1	-1	-1	58	0
11	1	AbstractIconicDistant	1	1	-1	-1	56	0
11	1	AbstractIconicDistant	1	1	-1	-1	60	0
11	1	AbstractIconicDistant	1	1	-1	-1	55	0
11	1	AbstractIconicDistant	1	1	-1	-1	52	0
11	1	AbstractIconicDistant	1	1	-1	-1	54	0
11	1	AbstractIconicDistant	1	1	-1	-1	57	0
11	1	AbstractReverseIconicClose	1	-1	1	-1	70	0
11	1	AbstractReverseIconicClose	1	-1	1	-1	63	0
11	1	AbstractReverseIconicClose	1	-1	1	-1	65	0
11	1	AbstractReverseIconicClose	1	-1	1	-1	62	0
11	1	AbstractReverseIconicClose	1	-1	1	-1	61	0
11	1	AbstractReverseIconicClose	1	-1	1	-1	69	0
11	1	AbstractReverseIconicClose	1	-1	1	-1	68	0
11	1	AbstractReverseIconicClose	1	-1	1	-1	66	0
11	1	AbstractReverseIconicClose	1	-1	1	-1	64	0
11	1	AbstractReverseIconicClose	1	-1	1	-1	67	0
11	1	AbstractReverseIconicDistant	1	-1	-1	-1	75	0
11	1	AbstractReverseIconicDistant	1	-1	-1	-1	74	0
11	1	AbstractReverseIconicDistant	1	-1	-1	-1	78	0
11	1	AbstractReverseIconicDistant	1	-1	-1	-1	76	0
11	1	AbstractReverseIconicDistant	1	-1	-1	-1	77	0
11	1	AbstractReverseIconicDistant	1	-1	-1	-1	79	0
11	1	AbstractReverseIconicDistant	1	-1	-1	-1	72	0
11	1	AbstractReverseIconicDistant	1	-1	-1	-1	73	0
11	1	AbstractReverseIconicDistant	1	-1	-1	-1	80	0
11	1	ConcreteIconicClose	-1	1	1	-1	2	0
11	1	ConcreteIconicClose	-1	1	1	-1	6	0
11	1	ConcreteIconicClose	-1	1	1	-1	3	0
11	1	ConcreteIconicClose	-1	1	1	-1	9	0
11	1	ConcreteIconicClose	-1	1	1	-1	10	0
11	1	ConcreteIconicClose	-1	1	1	-1	4	0
11	1	ConcreteIconicClose	-1	1	1	-1	8	0
11	1	ConcreteIconicClose	-1	1	1	-1	1	0
11	1	ConcreteIconicClose	-1	1	1	-1	7	0
11	1	ConcreteIconicDistant	-1	1	-1	-1	20	0
11	1	ConcreteIconicDistant	-1	1	-1	-1	12	0
11	1	ConcreteIconicDistant	-1	1	-1	-1	17	0
11	1	ConcreteIconicDistant	-1	1	-1	-1	19	0
11	1	ConcreteIconicDistant	-1	1	-1	-1	14	0
11	1	ConcreteIconicDistant	-1	1	-1	-1	18	0
11	1	ConcreteIconicDistant	-1	1	-1	-1	16	0
11	1	ConcreteIconicDistant	-1	1	-1	-1	15	0
11	1	ConcreteReverseIconicClose	-1	-1	1	-1	25	0
11	1	ConcreteReverseIconicClose	-1	-1	1	-1	26	0
11	1	ConcreteReverseIconicClose	-1	-1	1	-1	24	0
11	1	ConcreteReverseIconicClose	-1	-1	1	-1	30	0
11	1	ConcreteReverseIconicClose	-1	-1	1	-1	28	0
11	1	ConcreteReverseIconicClose	-1	-1	1	-1	23	0
11	1	ConcreteReverseIconicClose	-1	-1	1	-1	27	0
11	1	ConcreteReverseIconicClose	-1	-1	1	-1	29	0
11	1	ConcreteReverseIconicDistant	-1	-1	-1	-1	33	0
11	1	ConcreteReverseIconicDistant	-1	-1	-1	-1	32	0
11	1	ConcreteReverseIconicDistant	-1	-1	-1	-1	38	0
11	1	ConcreteReverseIconicDistant	-1	-1	-1	-1	37	0
11	1	ConcreteReverseIconicDistant	-1	-1	-1	-1	34	0
11	1	ConcreteReverseIconicDistant	-1	-1	-1	-1	40	0
11	1	ConcreteReverseIconicDistant	-1	-1	-1	-1	31	0
12	1	AbstractIconicDistant	1	1	-1	-1	59	1
12	1	AbstractReverseIconicDistant	1	-1	-1	-1	78	1
12	1	AbstractReverseIconicDistant	1	-1	-1	-1	75	1
12	1	ConcreteIconicClose	-1	1	1	-1	6	1
12	1	ConcreteIconicDistant	-1	1	-1	-1	12	1
12	1	ConcreteIconicDistant	-1	1	-1	-1	14	1
12	1	ConcreteIconicDistant	-1	1	-1	-1	16	1
12	1	ConcreteIconicDistant	-1	1	-1	-1	19	1
12	1	ConcreteReverseIconicClose	-1	-1	1	-1	22	1
12	1	ConcreteReverseIconicDistant	-1	-1	-1	-1	35	1
12	1	ConcreteReverseIconicDistant	-1	-1	-1	-1	33	1
12	1	AbstractIconicClose	1	1	1	-1	49	0
12	1	AbstractIconicClose	1	1	1	-1	43	0
12	1	AbstractIconicClose	1	1	1	-1	42	0
12	1	AbstractIconicClose	1	1	1	-1	48	0
12	1	AbstractIconicClose	1	1	1	-1	50	0
12	1	AbstractIconicClose	1	1	1	-1	47	0
12	1	AbstractIconicClose	1	1	1	-1	41	0
12	1	AbstractIconicClose	1	1	1	-1	46	0
12	1	AbstractIconicClose	1	1	1	-1	44	0
12	1	AbstractIconicClose	1	1	1	-1	45	0
12	1	AbstractIconicDistant	1	1	-1	-1	52	0
12	1	AbstractIconicDistant	1	1	-1	-1	57	0
12	1	AbstractIconicDistant	1	1	-1	-1	53	0
12	1	AbstractIconicDistant	1	1	-1	-1	60	0
12	1	AbstractIconicDistant	1	1	-1	-1	51	0
12	1	AbstractIconicDistant	1	1	-1	-1	54	0
12	1	AbstractIconicDistant	1	1	-1	-1	58	0
12	1	AbstractIconicDistant	1	1	-1	-1	55	0
12	1	AbstractIconicDistant	1	1	-1	-1	56	0
12	1	AbstractReverseIconicClose	1	-1	1	-1	61	0
12	1	AbstractReverseIconicClose	1	-1	1	-1	70	0
12	1	AbstractReverseIconicClose	1	-1	1	-1	63	0
12	1	AbstractReverseIconicClose	1	-1	1	-1	65	0
12	1	AbstractReverseIconicClose	1	-1	1	-1	62	0
12	1	AbstractReverseIconicClose	1	-1	1	-1	64	0
12	1	AbstractReverseIconicClose	1	-1	1	-1	67	0
12	1	AbstractReverseIconicClose	1	-1	1	-1	69	0
12	1	AbstractReverseIconicClose	1	-1	1	-1	68	0
12	1	AbstractReverseIconicClose	1	-1	1	-1	66	0
12	1	AbstractReverseIconicDistant	1	-1	-1	-1	71	0
12	1	AbstractReverseIconicDistant	1	-1	-1	-1	74	0
12	1	AbstractReverseIconicDistant	1	-1	-1	-1	77	0
12	1	AbstractReverseIconicDistant	1	-1	-1	-1	79	0
12	1	AbstractReverseIconicDistant	1	-1	-1	-1	76	0
12	1	AbstractReverseIconicDistant	1	-1	-1	-1	72	0
12	1	AbstractReverseIconicDistant	1	-1	-1	-1	80	0
12	1	AbstractReverseIconicDistant	1	-1	-1	-1	73	0
12	1	ConcreteIconicClose	-1	1	1	-1	5	0
12	1	ConcreteIconicClose	-1	1	1	-1	1	0
12	1	ConcreteIconicClose	-1	1	1	-1	9	0
12	1	ConcreteIconicClose	-1	1	1	-1	10	0
12	1	ConcreteIconicClose	-1	1	1	-1	4	0
12	1	ConcreteIconicClose	-1	1	1	-1	2	0
12	1	ConcreteIconicClose	-1	1	1	-1	7	0
12	1	ConcreteIconicClose	-1	1	1	-1	8	0
12	1	ConcreteIconicClose	-1	1	1	-1	3	0
12	1	ConcreteIconicDistant	-1	1	-1	-1	17	0
12	1	ConcreteIconicDistant	-1	1	-1	-1	15	0
12	1	ConcreteIconicDistant	-1	1	-1	-1	20	0
12	1	ConcreteIconicDistant	-1	1	-1	-1	18	0
12	1	ConcreteIconicDistant	-1	1	-1	-1	13	0
12	1	ConcreteReverseIconicClose	-1	-1	1	-1	25	0
12	1	ConcreteReverseIconicClose	-1	-1	1	-1	26	0
12	1	ConcreteReverseIconicClose	-1	-1	1	-1	28	0
12	1	ConcreteReverseIconicClose	-1	-1	1	-1	23	0
12	1	ConcreteReverseIconicClose	-1	-1	1	-1	30	0
12	1	ConcreteReverseIconicClose	-1	-1	1	-1	21	0
12	1	ConcreteReverseIconicClose	-1	-1	1	-1	24	0
12	1	ConcreteReverseIconicClose	-1	-1	1	-1	27	0
12	1	ConcreteReverseIconicClose	-1	-1	1	-1	29	0
12	1	ConcreteReverseIconicDistant	-1	-1	-1	-1	32	0
12	1	ConcreteReverseIconicDistant	-1	-1	-1	-1	38	0
12	1	ConcreteReverseIconicDistant	-1	-1	-1	-1	34	0
12	1	ConcreteReverseIconicDistant	-1	-1	-1	-1	37	0
12	1	ConcreteReverseIconicDistant	-1	-1	-1	-1	40	0
12	1	ConcreteReverseIconicDistant	-1	-1	-1	-1	39	0
12	1	ConcreteReverseIconicDistant	-1	-1	-1	-1	31	0
13	1	AbstractReverseIconicClose	1	-1	1	-1	62	1
13	1	AbstractReverseIconicDistant	1	-1	-1	-1	74	1
13	1	ConcreteIconicDistant	-1	1	-1	-1	14	1
13	1	ConcreteIconicDistant	-1	1	-1	-1	20	1
13	1	AbstractIconicClose	1	1	1	-1	43	0
13	1	AbstractIconicClose	1	1	1	-1	46	0
13	1	AbstractIconicClose	1	1	1	-1	41	0
13	1	AbstractIconicClose	1	1	1	-1	50	0
13	1	AbstractIconicClose	1	1	1	-1	48	0
13	1	AbstractIconicClose	1	1	1	-1	42	0
13	1	AbstractIconicClose	1	1	1	-1	49	0
13	1	AbstractIconicClose	1	1	1	-1	47	0
13	1	AbstractIconicClose	1	1	1	-1	45	0
13	1	AbstractIconicClose	1	1	1	-1	44	0
13	1	AbstractIconicDistant	1	1	-1	-1	57	0
13	1	AbstractIconicDistant	1	1	-1	-1	51	0
13	1	AbstractIconicDistant	1	1	-1	-1	58	0
13	1	AbstractIconicDistant	1	1	-1	-1	59	0
13	1	AbstractIconicDistant	1	1	-1	-1	60	0
13	1	AbstractIconicDistant	1	1	-1	-1	52	0
13	1	AbstractIconicDistant	1	1	-1	-1	55	0
13	1	AbstractIconicDistant	1	1	-1	-1	56	0
13	1	AbstractIconicDistant	1	1	-1	-1	54	0
13	1	AbstractIconicDistant	1	1	-1	-1	53	0
13	1	AbstractReverseIconicClose	1	-1	1	-1	69	0
13	1	AbstractReverseIconicClose	1	-1	1	-1	68	0
13	1	AbstractReverseIconicClose	1	-1	1	-1	61	0
13	1	AbstractReverseIconicClose	1	-1	1	-1	64	0
13	1	AbstractReverseIconicClose	1	-1	1	-1	70	0
13	1	AbstractReverseIconicClose	1	-1	1	-1	66	0
13	1	AbstractReverseIconicClose	1	-1	1	-1	65	0
13	1	AbstractReverseIconicClose	1	-1	1	-1	67	0
13	1	AbstractReverseIconicClose	1	-1	1	-1	63	0
13	1	AbstractReverseIconicDistant	1	-1	-1	-1	78	0
13	1	AbstractReverseIconicDistant	1	-1	-1	-1	76	0
13	1	AbstractReverseIconicDistant	1	-1	-1	-1	71	0
13	1	AbstractReverseIconicDistant	1	-1	-1	-1	79	0
13	1	AbstractReverseIconicDistant	1	-1	-1	-1	75	0
13	1	AbstractReverseIconicDistant	1	-1	-1	-1	72	0
13	1	AbstractReverseIconicDistant	1	-1	-1	-1	73	0
13	1	AbstractReverseIconicDistant	1	-1	-1	-1	80	0
13	1	AbstractReverseIconicDistant	1	-1	-1	-1	77	0
13	1	ConcreteIconicClose	-1	1	1	-1	10	0
13	1	ConcreteIconicClose	-1	1	1	-1	2	0
13	1	ConcreteIconicClose	-1	1	1	-1	9	0
13	1	ConcreteIconicClose	-1	1	1	-1	1	0
13	1	ConcreteIconicClose	-1	1	1	-1	6	0
13	1	ConcreteIconicClose	-1	1	1	-1	5	0
13	1	ConcreteIconicClose	-1	1	1	-1	3	0
13	1	ConcreteIconicClose	-1	1	1	-1	4	0
13	1	ConcreteIconicClose	-1	1	1	-1	8	0
13	1	ConcreteIconicClose	-1	1	1	-1	7	0
13	1	ConcreteIconicDistant	-1	1	-1	-1	16	0
13	1	ConcreteIconicDistant	-1	1	-1	-1	17	0
13	1	ConcreteIconicDistant	-1	1	-1	-1	18	0
13	1	ConcreteIconicDistant	-1	1	-1	-1	13	0
13	1	ConcreteIconicDistant	-1	1	-1	-1	19	0
13	1	ConcreteIconicDistant	-1	1	-1	-1	12	0
13	1	ConcreteIconicDistant	-1	1	-1	-1	15	0
13	1	ConcreteReverseIconicClose	-1	-1	1	-1	23	0
13	1	ConcreteReverseIconicClose	-1	-1	1	-1	30	0
13	1	ConcreteReverseIconicClose	-1	-1	1	-1	29	0
13	1	ConcreteReverseIconicClose	-1	-1	1	-1	26	0
13	1	ConcreteReverseIconicClose	-1	-1	1	-1	22	0
13	1	ConcreteReverseIconicClose	-1	-1	1	-1	27	0
13	1	ConcreteReverseIconicClose	-1	-1	1	-1	25	0
13	1	ConcreteReverseIconicClose	-1	-1	1	-1	24	0
13	1	ConcreteReverseIconicClose	-1	-1	1	-1	28	0
13	1	ConcreteReverseIconicClose	-1	-1	1	-1	21	0
13	1	ConcreteReverseIconicDistant	-1	-1	-1	-1	38	0
13	1	ConcreteReverseIconicDistant	-1	-1	-1	-1	35	0
13	1	ConcreteReverseIconicDistant	-1	-1	-1	-1	39	0
13	1	ConcreteReverseIconicDistant	-1	-1	-1	-1	33	0
13	1	ConcreteReverseIconicDistant	-1	-1	-1	-1	37	0
13	1	ConcreteReverseIconicDistant	-1	-1	-1	-1	32	0
13	1	ConcreteReverseIconicDistant	-1	-1	-1	-1	40	0
13	1	ConcreteReverseIconicDistant	-1	-1	-1	-1	31	0
13	1	ConcreteReverseIconicDistant	-1	-1	-1	-1	34	0
14	1	AbstractIconicClose	1	1	1	-1	43	1
14	1	AbstractIconicDistant	1	1	-1	-1	59	1
14	1	AbstractReverseIconicDistant	1	-1	-1	-1	77	1
14	1	AbstractReverseIconicDistant	1	-1	-1	-1	74	1
14	1	ConcreteIconicClose	-1	1	1	-1	6	1
14	1	ConcreteIconicClose	-1	1	1	-1	1	1
14	1	ConcreteIconicDistant	-1	1	-1	-1	12	1
14	1	ConcreteIconicDistant	-1	1	-1	-1	13	1
14	1	ConcreteIconicDistant	-1	1	-1	-1	14	1
14	1	ConcreteIconicDistant	-1	1	-1	-1	20	1
14	1	ConcreteIconicDistant	-1	1	-1	-1	16	1
14	1	ConcreteReverseIconicClose	-1	-1	1	-1	26	1
14	1	ConcreteReverseIconicDistant	-1	-1	-1	-1	38	1
14	1	ConcreteReverseIconicDistant	-1	-1	-1	-1	35	1
14	1	ConcreteReverseIconicDistant	-1	-1	-1	-1	39	1
14	1	AbstractIconicClose	1	1	1	-1	49	0
14	1	AbstractIconicClose	1	1	1	-1	48	0
14	1	AbstractIconicClose	1	1	1	-1	42	0
14	1	AbstractIconicClose	1	1	1	-1	41	0
14	1	AbstractIconicClose	1	1	1	-1	47	0
14	1	AbstractIconicClose	1	1	1	-1	50	0
14	1	AbstractIconicClose	1	1	1	-1	44	0
14	1	AbstractIconicClose	1	1	1	-1	46	0
14	1	AbstractIconicClose	1	1	1	-1	45	0
14	1	AbstractIconicDistant	1	1	-1	-1	58	0
14	1	AbstractIconicDistant	1	1	-1	-1	51	0
14	1	AbstractIconicDistant	1	1	-1	-1	52	0
14	1	AbstractIconicDistant	1	1	-1	-1	55	0
14	1	AbstractIconicDistant	1	1	-1	-1	60	0
14	1	AbstractIconicDistant	1	1	-1	-1	54	0
14	1	AbstractIconicDistant	1	1	-1	-1	57	0
14	1	AbstractIconicDistant	1	1	-1	-1	56	0
14	1	AbstractIconicDistant	1	1	-1	-1	53	0
14	1	AbstractReverseIconicClose	1	-1	1	-1	61	0
14	1	AbstractReverseIconicClose	1	-1	1	-1	65	0
14	1	AbstractReverseIconicClose	1	-1	1	-1	66	0
14	1	AbstractReverseIconicClose	1	-1	1	-1	69	0
14	1	AbstractReverseIconicClose	1	-1	1	-1	62	0
14	1	AbstractReverseIconicClose	1	-1	1	-1	63	0
14	1	AbstractReverseIconicClose	1	-1	1	-1	70	0
14	1	AbstractReverseIconicClose	1	-1	1	-1	64	0
14	1	AbstractReverseIconicClose	1	-1	1	-1	67	0
14	1	AbstractReverseIconicClose	1	-1	1	-1	68	0
14	1	AbstractReverseIconicDistant	1	-1	-1	-1	78	0
14	1	AbstractReverseIconicDistant	1	-1	-1	-1	71	0
14	1	AbstractReverseIconicDistant	1	-1	-1	-1	75	0
14	1	AbstractReverseIconicDistant	1	-1	-1	-1	72	0
14	1	AbstractReverseIconicDistant	1	-1	-1	-1	76	0
14	1	AbstractReverseIconicDistant	1	-1	-1	-1	79	0
14	1	AbstractReverseIconicDistant	1	-1	-1	-1	80	0
14	1	AbstractReverseIconicDistant	1	-1	-1	-1	73	0
14	1	ConcreteIconicClose	-1	1	1	-1	5	0
14	1	ConcreteIconicClose	-1	1	1	-1	9	0
14	1	ConcreteIconicClose	-1	1	1	-1	8	0
14	1	ConcreteIconicClose	-1	1	1	-1	10	0
14	1	ConcreteIconicClose	-1	1	1	-1	2	0
14	1	ConcreteIconicClose	-1	1	1	-1	3	0
14	1	ConcreteIconicClose	-1	1	1	-1	7	0
14	1	ConcreteIconicClose	-1	1	1	-1	4	0
14	1	ConcreteIconicDistant	-1	1	-1	-1	18	0
14	1	ConcreteIconicDistant	-1	1	-1	-1	19	0
14	1	ConcreteIconicDistant	-1	1	-1	-1	17	0
14	1	ConcreteIconicDistant	-1	1	-1	-1	15	0
14	1	ConcreteReverseIconicClose	-1	-1	1	-1	21	0
14	1	ConcreteReverseIconicClose	-1	-1	1	-1	29	0
14	1	ConcreteReverseIconicClose	-1	-1	1	-1	28	0
14	1	ConcreteReverseIconicClose	-1	-1	1	-1	23	0
14	1	ConcreteReverseIconicClose	-1	-1	1	-1	30	0
14	1	ConcreteReverseIconicClose	-1	-1	1	-1	22	0
14	1	ConcreteReverseIconicClose	-1	-1	1	-1	24	0
14	1	ConcreteReverseIconicClose	-1	-1	1	-1	27	0
14	1	ConcreteReverseIconicClose	-1	-1	1	-1	25	0
14	1	ConcreteReverseIconicDistant	-1	-1	-1	-1	33	0
14	1	ConcreteReverseIconicDistant	-1	-1	-1	-1	32	0
14	1	ConcreteReverseIconicDistant	-1	-1	-1	-1	34	0
14	1	ConcreteReverseIconicDistant	-1	-1	-1	-1	40	0
14	1	ConcreteReverseIconicDistant	-1	-1	-1	-1	37	0
14	1	ConcreteReverseIconicDistant	-1	-1	-1	-1	31	0
15	1	AbstractIconicClose	1	1	1	-1	49	1
15	1	AbstractIconicDistant	1	1	-1	-1	59	1
15	1	AbstractReverseIconicDistant	1	-1	-1	-1	71	1
15	1	ConcreteIconicClose	-1	1	1	-1	1	1
15	1	ConcreteIconicDistant	-1	1	-1	-1	14	1
15	1	ConcreteIconicDistant	-1	1	-1	-1	16	1
15	1	AbstractIconicClose	1	1	1	-1	43	0
15	1	AbstractIconicClose	1	1	1	-1	48	0
15	1	AbstractIconicClose	1	1	1	-1	41	0
15	1	AbstractIconicClose	1	1	1	-1	47	0
15	1	AbstractIconicClose	1	1	1	-1	42	0
15	1	AbstractIconicClose	1	1	1	-1	50	0
15	1	AbstractIconicClose	1	1	1	-1	46	0
15	1	AbstractIconicClose	1	1	1	-1	45	0
15	1	AbstractIconicClose	1	1	1	-1	44	0
15	1	AbstractIconicDistant	1	1	-1	-1	51	0
15	1	AbstractIconicDistant	1	1	-1	-1	52	0
15	1	AbstractIconicDistant	1	1	-1	-1	56	0
15	1	AbstractIconicDistant	1	1	-1	-1	60	0
15	1	AbstractIconicDistant	1	1	-1	-1	57	0
15	1	AbstractIconicDistant	1	1	-1	-1	54	0
15	1	AbstractIconicDistant	1	1	-1	-1	55	0
15	1	AbstractIconicDistant	1	1	-1	-1	58	0
15	1	AbstractIconicDistant	1	1	-1	-1	53	0
15	1	AbstractReverseIconicClose	1	-1	1	-1	61	0
15	1	AbstractReverseIconicClose	1	-1	1	-1	65	0
15	1	AbstractReverseIconicClose	1	-1	1	-1	62	0
15	1	AbstractReverseIconicClose	1	-1	1	-1	63	0
15	1	AbstractReverseIconicClose	1	-1	1	-1	69	0
15	1	AbstractReverseIconicClose	1	-1	1	-1	70	0
15	1	AbstractReverseIconicClose	1	-1	1	-1	66	0
15	1	AbstractReverseIconicClose	1	-1	1	-1	67	0
15	1	AbstractReverseIconicClose	1	-1	1	-1	68	0
15	1	AbstractReverseIconicClose	1	-1	1	-1	64	0
15	1	AbstractReverseIconicDistant	1	-1	-1	-1	78	0
15	1	AbstractReverseIconicDistant	1	-1	-1	-1	76	0
15	1	AbstractReverseIconicDistant	1	-1	-1	-1	72	0
15	1	AbstractReverseIconicDistant	1	-1	-1	-1	75	0
15	1	AbstractReverseIconicDistant	1	-1	-1	-1	77	0
15	1	AbstractReverseIconicDistant	1	-1	-1	-1	74	0
15	1	AbstractReverseIconicDistant	1	-1	-1	-1	79	0
15	1	AbstractReverseIconicDistant	1	-1	-1	-1	80	0
15	1	AbstractReverseIconicDistant	1	-1	-1	-1	73	0
15	1	ConcreteIconicClose	-1	1	1	-1	5	0
15	1	ConcreteIconicClose	-1	1	1	-1	6	0
15	1	ConcreteIconicClose	-1	1	1	-1	10	0
15	1	ConcreteIconicClose	-1	1	1	-1	2	0
15	1	ConcreteIconicClose	-1	1	1	-1	4	0
15	1	ConcreteIconicClose	-1	1	1	-1	9	0
15	1	ConcreteIconicClose	-1	1	1	-1	3	0
15	1	ConcreteIconicClose	-1	1	1	-1	8	0
15	1	ConcreteIconicClose	-1	1	1	-1	7	0
15	1	ConcreteIconicDistant	-1	1	-1	-1	17	0
15	1	ConcreteIconicDistant	-1	1	-1	-1	13	0
15	1	ConcreteIconicDistant	-1	1	-1	-1	12	0
15	1	ConcreteIconicDistant	-1	1	-1	-1	19	0
15	1	ConcreteIconicDistant	-1	1	-1	-1	20	0
15	1	ConcreteIconicDistant	-1	1	-1	-1	15	0
15	1	ConcreteIconicDistant	-1	1	-1	-1	18	0
15	1	ConcreteReverseIconicClose	-1	-1	1	-1	28	0
15	1	ConcreteReverseIconicClose	-1	-1	1	-1	26	0
15	1	ConcreteReverseIconicClose	-1	-1	1	-1	24	0
15	1	ConcreteReverseIconicClose	-1	-1	1	-1	30	0
15	1	ConcreteReverseIconicClose	-1	-1	1	-1	22	0
15	1	ConcreteReverseIconicClose	-1	-1	1	-1	21	0
15	1	ConcreteReverseIconicClose	-1	-1	1	-1	29	0
15	1	ConcreteReverseIconicClose	-1	-1	1	-1	25	0
15	1	ConcreteReverseIconicClose	-1	-1	1	-1	23	0
15	1	ConcreteReverseIconicClose	-1	-1	1	-1	27	0
15	1	ConcreteReverseIconicDistant	-1	-1	-1	-1	40	0
15	1	ConcreteReverseIconicDistant	-1	-1	-1	-1	33	0
15	1	ConcreteReverseIconicDistant	-1	-1	-1	-1	31	0
15	1	ConcreteReverseIconicDistant	-1	-1	-1	-1	38	0
15	1	ConcreteReverseIconicDistant	-1	-1	-1	-1	32	0
15	1	ConcreteReverseIconicDistant	-1	-1	-1	-1	37	0
15	1	ConcreteReverseIconicDistant	-1	-1	-1	-1	35	0
15	1	ConcreteReverseIconicDistant	-1	-1	-1	-1	39	0
15	1	ConcreteReverseIconicDistant	-1	-1	-1	-1	34	0
16	1	AbstractIconicClose	1	1	1	-1	45	1
16	1	AbstractIconicDistant	1	1	-1	-1	60	1
16	1	AbstractIconicDistant	1	1	-1	-1	57	1
16	1	AbstractIconicDistant	1	1	-1	-1	59	1
16	1	AbstractReverseIconicClose	1	-1	1	-1	61	1
16	1	AbstractReverseIconicClose	1	-1	1	-1	69	1
16	1	AbstractReverseIconicDistant	1	-1	-1	-1	74	1
16	1	AbstractReverseIconicDistant	1	-1	-1	-1	77	1
16	1	ConcreteIconicClose	-1	1	1	-1	8	1
16	1	ConcreteIconicClose	-1	1	1	-1	5	1
16	1	ConcreteIconicDistant	-1	1	-1	-1	19	1
16	1	ConcreteIconicDistant	-1	1	-1	-1	18	1
16	1	ConcreteReverseIconicClose	-1	-1	1	-1	24	1
16	1	ConcreteReverseIconicDistant	-1	-1	-1	-1	39	1
16	1	ConcreteReverseIconicDistant	-1	-1	-1	-1	38	1
16	1	ConcreteReverseIconicDistant	-1	-1	-1	-1	32	1
16	1	AbstractIconicClose	1	1	1	-1	44	0
16	1	AbstractIconicClose	1	1	1	-1	43	0
16	1	AbstractIconicClose	1	1	1	-1	41	0
16	1	AbstractIconicClose	1	1	1	-1	50	0
16	1	AbstractIconicClose	1	1	1	-1	42	0
16	1	AbstractIconicClose	1	1	1	-1	48	0
16	1	AbstractIconicClose	1	1	1	-1	49	0
16	1	AbstractIconicClose	1	1	1	-1	46	0
16	1	AbstractIconicClose	1	1	1	-1	47	0
16	1	AbstractIconicDistant	1	1	-1	-1	56	0
16	1	AbstractIconicDistant	1	1	-1	-1	58	0
16	1	AbstractIconicDistant	1	1	-1	-1	51	0
16	1	AbstractIconicDistant	1	1	-1	-1	52	0
16	1	AbstractIconicDistant	1	1	-1	-1	55	0
16	1	AbstractIconicDistant	1	1	-1	-1	53	0
16	1	AbstractIconicDistant	1	1	-1	-1	54	0
16	1	AbstractReverseIconicClose	1	-1	1	-1	62	0
16	1	AbstractReverseIconicClose	1	-1	1	-1	65	0
16	1	AbstractReverseIconicClose	1	-1	1	-1	68	0
16	1	AbstractReverseIconicClose	1	-1	1	-1	64	0
16	1	AbstractReverseIconicClose	1	-1	1	-1	67	0
16	1	AbstractReverseIconicClose	1	-1	1	-1	70	0
16	1	AbstractReverseIconicClose	1	-1	1	-1	66	0
16	1	AbstractReverseIconicClose	1	-1	1	-1	63	0
16	1	AbstractReverseIconicDistant	1	-1	-1	-1	72	0
16	1	AbstractReverseIconicDistant	1	-1	-1	-1	78	0
16	1	AbstractReverseIconicDistant	1	-1	-1	-1	71	0
16	1	AbstractReverseIconicDistant	1	-1	-1	-1	76	0
16	1	AbstractReverseIconicDistant	1	-1	-1	-1	75	0
16	1	AbstractReverseIconicDistant	1	-1	-1	-1	73	0
16	1	AbstractReverseIconicDistant	1	-1	-1	-1	79	0
16	1	AbstractReverseIconicDistant	1	-1	-1	-1	80	0
16	1	ConcreteIconicClose	-1	1	1	-1	2	0
16	1	ConcreteIconicClose	-1	1	1	-1	7	0
16	1	ConcreteIconicClose	-1	1	1	-1	3	0
16	1	ConcreteIconicClose	-1	1	1	-1	1	0
16	1	ConcreteIconicClose	-1	1	1	-1	9	0
16	1	ConcreteIconicClose	-1	1	1	-1	4	0
16	1	ConcreteIconicClose	-1	1	1	-1	6	0
16	1	ConcreteIconicClose	-1	1	1	-1	10	0
16	1	ConcreteIconicDistant	-1	1	-1	-1	12	0
16	1	ConcreteIconicDistant	-1	1	-1	-1	13	0
16	1	ConcreteIconicDistant	-1	1	-1	-1	14	0
16	1	ConcreteIconicDistant	-1	1	-1	-1	17	0
16	1	ConcreteIconicDistant	-1	1	-1	-1	16	0
16	1	ConcreteIconicDistant	-1	1	-1	-1	15	0
16	1	ConcreteIconicDistant	-1	1	-1	-1	20	0
16	1	ConcreteReverseIconicClose	-1	-1	1	-1	25	0
16	1	ConcreteReverseIconicClose	-1	-1	1	-1	27	0
16	1	ConcreteReverseIconicClose	-1	-1	1	-1	22	0
16	1	ConcreteReverseIconicClose	-1	-1	1	-1	30	0
16	1	ConcreteReverseIconicClose	-1	-1	1	-1	26	0
16	1	ConcreteReverseIconicClose	-1	-1	1	-1	21	0
16	1	ConcreteReverseIconicClose	-1	-1	1	-1	23	0
16	1	ConcreteReverseIconicClose	-1	-1	1	-1	28	0
16	1	ConcreteReverseIconicClose	-1	-1	1	-1	29	0
16	1	ConcreteReverseIconicDistant	-1	-1	-1	-1	34	0
16	1	ConcreteReverseIconicDistant	-1	-1	-1	-1	33	0
16	1	ConcreteReverseIconicDistant	-1	-1	-1	-1	31	0
16	1	ConcreteReverseIconicDistant	-1	-1	-1	-1	35	0
16	1	ConcreteReverseIconicDistant	-1	-1	-1	-1	37	0
16	1	ConcreteReverseIconicDistant	-1	-1	-1	-1	40	0
17	1	AbstractIconicDistant	1	1	-1	-1	52	1
17	1	AbstractIconicDistant	1	1	-1	-1	56	1
17	1	AbstractIconicDistant	1	1	-1	-1	59	1
17	1	ConcreteIconicDistant	-1	1	-1	-1	12	1
17	1	ConcreteIconicDistant	-1	1	-1	-1	16	1
17	1	ConcreteReverseIconicDistant	-1	-1	-1	-1	33	1
17	1	ConcreteReverseIconicDistant	-1	-1	-1	-1	38	1
17	1	AbstractIconicClose	1	1	1	-1	41	0
17	1	AbstractIconicClose	1	1	1	-1	43	0
17	1	AbstractIconicClose	1	1	1	-1	48	0
17	1	AbstractIconicClose	1	1	1	-1	44	0
17	1	AbstractIconicClose	1	1	1	-1	46	0
17	1	AbstractIconicClose	1	1	1	-1	42	0
17	1	AbstractIconicClose	1	1	1	-1	47	0
17	1	AbstractIconicClose	1	1	1	-1	49	0
17	1	AbstractIconicClose	1	1	1	-1	50	0
17	1	AbstractIconicClose	1	1	1	-1	45	0
17	1	AbstractIconicDistant	1	1	-1	-1	51	0
17	1	AbstractIconicDistant	1	1	-1	-1	58	0
17	1	AbstractIconicDistant	1	1	-1	-1	57	0
17	1	AbstractIconicDistant	1	1	-1	-1	53	0
17	1	AbstractIconicDistant	1	1	-1	-1	55	0
17	1	AbstractIconicDistant	1	1	-1	-1	60	0
17	1	AbstractIconicDistant	1	1	-1	-1	54	0
17	1	AbstractReverseIconicClose	1	-1	1	-1	62	0
17	1	AbstractReverseIconicClose	1	-1	1	-1	69	0
17	1	AbstractReverseIconicClose	1	-1	1	-1	66	0
17	1	AbstractReverseIconicClose	1	-1	1	-1	61	0
17	1	AbstractReverseIconicClose	1	-1	1	-1	67	0
17	1	AbstractReverseIconicClose	1	-1	1	-1	64	0
17	1	AbstractReverseIconicClose	1	-1	1	-1	65	0
17	1	AbstractReverseIconicClose	1	-1	1	-1	70	0
17	1	AbstractReverseIconicClose	1	-1	1	-1	63	0
17	1	AbstractReverseIconicClose	1	-1	1	-1	68	0
17	1	AbstractReverseIconicDistant	1	-1	-1	-1	76	0
17	1	AbstractReverseIconicDistant	1	-1	-1	-1	78	0
17	1	AbstractReverseIconicDistant	1	-1	-1	-1	74	0
17	1	AbstractReverseIconicDistant	1	-1	-1	-1	77	0
17	1	AbstractReverseIconicDistant	1	-1	-1	-1	71	0
17	1	AbstractReverseIconicDistant	1	-1	-1	-1	80	0
17	1	AbstractReverseIconicDistant	1	-1	-1	-1	73	0
17	1	AbstractReverseIconicDistant	1	-1	-1	-1	79	0
17	1	AbstractReverseIconicDistant	1	-1	-1	-1	72	0
17	1	AbstractReverseIconicDistant	1	-1	-1	-1	75	0
17	1	ConcreteIconicClose	-1	1	1	-1	1	0
17	1	ConcreteIconicClose	-1	1	1	-1	5	0
17	1	ConcreteIconicClose	-1	1	1	-1	6	0
17	1	ConcreteIconicClose	-1	1	1	-1	9	0
17	1	ConcreteIconicClose	-1	1	1	-1	10	0
17	1	ConcreteIconicClose	-1	1	1	-1	8	0
17	1	ConcreteIconicClose	-1	1	1	-1	3	0
17	1	ConcreteIconicClose	-1	1	1	-1	2	0
17	1	ConcreteIconicClose	-1	1	1	-1	4	0
17	1	ConcreteIconicClose	-1	1	1	-1	7	0
17	1	ConcreteIconicDistant	-1	1	-1	-1	14	0
17	1	ConcreteIconicDistant	-1	1	-1	-1	19	0
17	1	ConcreteIconicDistant	-1	1	-1	-1	17	0
17	1	ConcreteIconicDistant	-1	1	-1	-1	13	0
17	1	ConcreteIconicDistant	-1	1	-1	-1	18	0
17	1	ConcreteIconicDistant	-1	1	-1	-1	20	0
17	1	ConcreteIconicDistant	-1	1	-1	-1	15	0
17	1	ConcreteReverseIconicClose	-1	-1	1	-1	23	0
17	1	ConcreteReverseIconicClose	-1	-1	1	-1	29	0
17	1	ConcreteReverseIconicClose	-1	-1	1	-1	21	0
17	1	ConcreteReverseIconicClose	-1	-1	1	-1	26	0
17	1	ConcreteReverseIconicClose	-1	-1	1	-1	22	0
17	1	ConcreteReverseIconicClose	-1	-1	1	-1	25	0
17	1	ConcreteReverseIconicClose	-1	-1	1	-1	30	0
17	1	ConcreteReverseIconicClose	-1	-1	1	-1	27	0
17	1	ConcreteReverseIconicClose	-1	-1	1	-1	28	0
17	1	ConcreteReverseIconicClose	-1	-1	1	-1	24	0
17	1	ConcreteReverseIconicDistant	-1	-1	-1	-1	35	0
17	1	ConcreteReverseIconicDistant	-1	-1	-1	-1	39	0
17	1	ConcreteReverseIconicDistant	-1	-1	-1	-1	32	0
17	1	ConcreteReverseIconicDistant	-1	-1	-1	-1	31	0
17	1	ConcreteReverseIconicDistant	-1	-1	-1	-1	37	0
17	1	ConcreteReverseIconicDistant	-1	-1	-1	-1	40	0
17	1	ConcreteReverseIconicDistant	-1	-1	-1	-1	34	0
18	1	AbstractReverseIconicClose	1	-1	1	-1	65	1
18	1	ConcreteIconicDistant	-1	1	-1	-1	17	1
18	1	AbstractIconicClose	1	1	1	-1	50	0
18	1	AbstractIconicClose	1	1	1	-1	48	0
18	1	AbstractIconicClose	1	1	1	-1	42	0
18	1	AbstractIconicClose	1	1	1	-1	47	0
18	1	AbstractIconicClose	1	1	1	-1	43	0
18	1	AbstractIconicClose	1	1	1	-1	49	0
18	1	AbstractIconicClose	1	1	1	-1	41	0
18	1	AbstractIconicClose	1	1	1	-1	44	0
18	1	AbstractIconicClose	1	1	1	-1	46	0
18	1	AbstractIconicClose	1	1	1	-1	45	0
18	1	AbstractIconicDistant	1	1	-1	-1	55	0
18	1	AbstractIconicDistant	1	1	-1	-1	60	0
18	1	AbstractIconicDistant	1	1	-1	-1	58	0
18	1	AbstractIconicDistant	1	1	-1	-1	56	0
18	1	AbstractIconicDistant	1	1	-1	-1	59	0
18	1	AbstractIconicDistant	1	1	-1	-1	51	0
18	1	AbstractIconicDistant	1	1	-1	-1	57	0
18	1	AbstractIconicDistant	1	1	-1	-1	54	0
18	1	AbstractIconicDistant	1	1	-1	-1	53	0
18	1	AbstractIconicDistant	1	1	-1	-1	52	0
18	1	AbstractReverseIconicClose	1	-1	1	-1	61	0
18	1	AbstractReverseIconicClose	1	-1	1	-1	62	0
18	1	AbstractReverseIconicClose	1	-1	1	-1	70	0
18	1	AbstractReverseIconicClose	1	-1	1	-1	69	0
18	1	AbstractReverseIconicClose	1	-1	1	-1	66	0
18	1	AbstractReverseIconicClose	1	-1	1	-1	63	0
18	1	AbstractReverseIconicClose	1	-1	1	-1	68	0
18	1	AbstractReverseIconicClose	1	-1	1	-1	67	0
18	1	AbstractReverseIconicClose	1	-1	1	-1	64	0
18	1	AbstractReverseIconicDistant	1	-1	-1	-1	71	0
18	1	AbstractReverseIconicDistant	1	-1	-1	-1	74	0
18	1	AbstractReverseIconicDistant	1	-1	-1	-1	73	0
18	1	AbstractReverseIconicDistant	1	-1	-1	-1	78	0
18	1	AbstractReverseIconicDistant	1	-1	-1	-1	79	0
18	1	AbstractReverseIconicDistant	1	-1	-1	-1	75	0
18	1	AbstractReverseIconicDistant	1	-1	-1	-1	80	0
18	1	AbstractReverseIconicDistant	1	-1	-1	-1	76	0
18	1	AbstractReverseIconicDistant	1	-1	-1	-1	77	0
18	1	AbstractReverseIconicDistant	1	-1	-1	-1	72	0
18	1	ConcreteIconicClose	-1	1	1	-1	9	0
18	1	ConcreteIconicClose	-1	1	1	-1	5	0
18	1	ConcreteIconicClose	-1	1	1	-1	10	0
18	1	ConcreteIconicClose	-1	1	1	-1	1	0
18	1	ConcreteIconicClose	-1	1	1	-1	3	0
18	1	ConcreteIconicClose	-1	1	1	-1	6	0
18	1	ConcreteIconicClose	-1	1	1	-1	4	0
18	1	ConcreteIconicClose	-1	1	1	-1	7	0
18	1	ConcreteIconicClose	-1	1	1	-1	2	0
18	1	ConcreteIconicClose	-1	1	1	-1	8	0
18	1	ConcreteIconicDistant	-1	1	-1	-1	19	0
18	1	ConcreteIconicDistant	-1	1	-1	-1	18	0
18	1	ConcreteIconicDistant	-1	1	-1	-1	14	0
18	1	ConcreteIconicDistant	-1	1	-1	-1	15	0
18	1	ConcreteIconicDistant	-1	1	-1	-1	12	0
18	1	ConcreteIconicDistant	-1	1	-1	-1	16	0
18	1	ConcreteIconicDistant	-1	1	-1	-1	13	0
18	1	ConcreteIconicDistant	-1	1	-1	-1	20	0
18	1	ConcreteReverseIconicClose	-1	-1	1	-1	22	0
18	1	ConcreteReverseIconicClose	-1	-1	1	-1	28	0
18	1	ConcreteReverseIconicClose	-1	-1	1	-1	27	0
18	1	ConcreteReverseIconicClose	-1	-1	1	-1	24	0
18	1	ConcreteReverseIconicClose	-1	-1	1	-1	26	0
18	1	ConcreteReverseIconicClose	-1	-1	1	-1	23	0
18	1	ConcreteReverseIconicClose	-1	-1	1	-1	21	0
18	1	ConcreteReverseIconicClose	-1	-1	1	-1	30	0
18	1	ConcreteReverseIconicClose	-1	-1	1	-1	25	0
18	1	ConcreteReverseIconicClose	-1	-1	1	-1	29	0
18	1	ConcreteReverseIconicDistant	-1	-1	-1	-1	35	0
18	1	ConcreteReverseIconicDistant	-1	-1	-1	-1	39	0
18	1	ConcreteReverseIconicDistant	-1	-1	-1	-1	38	0
18	1	ConcreteReverseIconicDistant	-1	-1	-1	-1	32	0
18	1	ConcreteReverseIconicDistant	-1	-1	-1	-1	37	0
18	1	ConcreteReverseIconicDistant	-1	-1	-1	-1	40	0
18	1	ConcreteReverseIconicDistant	-1	-1	-1	-1	33	0
18	1	ConcreteReverseIconicDistant	-1	-1	-1	-1	34	0
18	1	ConcreteReverseIconicDistant	-1	-1	-1	-1	31	0
19	1	AbstractIconicDistant	1	1	-1	-1	59	1
19	1	AbstractIconicDistant	1	1	-1	-1	58	1
19	1	AbstractReverseIconicDistant	1	-1	-1	-1	75	1
19	1	AbstractReverseIconicDistant	1	-1	-1	-1	74	1
19	1	AbstractReverseIconicDistant	1	-1	-1	-1	78	1
19	1	ConcreteIconicDistant	-1	1	-1	-1	19	1
19	1	ConcreteIconicDistant	-1	1	-1	-1	14	1
19	1	ConcreteIconicDistant	-1	1	-1	-1	16	1
19	1	ConcreteReverseIconicDistant	-1	-1	-1	-1	37	1
19	1	AbstractIconicClose	1	1	1	-1	43	0
19	1	AbstractIconicClose	1	1	1	-1	49	0
19	1	AbstractIconicClose	1	1	1	-1	47	0
19	1	AbstractIconicClose	1	1	1	-1	50	0
19	1	AbstractIconicClose	1	1	1	-1	41	0
19	1	AbstractIconicClose	1	1	1	-1	42	0
19	1	AbstractIconicClose	1	1	1	-1	48	0
19	1	AbstractIconicClose	1	1	1	-1	45	0
19	1	AbstractIconicClose	1	1	1	-1	46	0
19	1	AbstractIconicClose	1	1	1	-1	44	0
19	1	AbstractIconicDistant	1	1	-1	-1	51	0
19	1	AbstractIconicDistant	1	1	-1	-1	57	0
19	1	AbstractIconicDistant	1	1	-1	-1	54	0
19	1	AbstractIconicDistant	1	1	-1	-1	60	0
19	1	AbstractIconicDistant	1	1	-1	-1	52	0
19	1	AbstractIconicDistant	1	1	-1	-1	56	0
19	1	AbstractIconicDistant	1	1	-1	-1	55	0
19	1	AbstractIconicDistant	1	1	-1	-1	53	0
19	1	AbstractReverseIconicClose	1	-1	1	-1	62	0
19	1	AbstractReverseIconicClose	1	-1	1	-1	64	0
19	1	AbstractReverseIconicClose	1	-1	1	-1	61	0
19	1	AbstractReverseIconicClose	1	-1	1	-1	65	0
19	1	AbstractReverseIconicClose	1	-1	1	-1	69	0
19	1	AbstractReverseIconicClose	1	-1	1	-1	63	0
19	1	AbstractReverseIconicClose	1	-1	1	-1	67	0
19	1	AbstractReverseIconicClose	1	-1	1	-1	66	0
19	1	AbstractReverseIconicClose	1	-1	1	-1	68	0
19	1	AbstractReverseIconicClose	1	-1	1	-1	70	0
19	1	AbstractReverseIconicDistant	1	-1	-1	-1	71	0
19	1	AbstractReverseIconicDistant	1	-1	-1	-1	72	0
19	1	AbstractReverseIconicDistant	1	-1	-1	-1	77	0
19	1	AbstractReverseIconicDistant	1	-1	-1	-1	80	0
19	1	AbstractReverseIconicDistant	1	-1	-1	-1	79	0
19	1	AbstractReverseIconicDistant	1	-1	-1	-1	76	0
19	1	AbstractReverseIconicDistant	1	-1	-1	-1	73	0
19	1	ConcreteIconicClose	-1	1	1	-1	6	0
19	1	ConcreteIconicClose	-1	1	1	-1	2	0
19	1	ConcreteIconicClose	-1	1	1	-1	7	0
19	1	ConcreteIconicClose	-1	1	1	-1	9	0
19	1	ConcreteIconicClose	-1	1	1	-1	5	0
19	1	ConcreteIconicClose	-1	1	1	-1	8	0
19	1	ConcreteIconicClose	-1	1	1	-1	3	0
19	1	ConcreteIconicClose	-1	1	1	-1	1	0
19	1	ConcreteIconicClose	-1	1	1	-1	10	0
19	1	ConcreteIconicClose	-1	1	1	-1	4	0
19	1	ConcreteIconicDistant	-1	1	-1	-1	13	0
19	1	ConcreteIconicDistant	-1	1	-1	-1	17	0
19	1	ConcreteIconicDistant	-1	1	-1	-1	20	0
19	1	ConcreteIconicDistant	-1	1	-1	-1	12	0
19	1	ConcreteIconicDistant	-1	1	-1	-1	18	0
19	1	ConcreteIconicDistant	-1	1	-1	-1	15	0
19	1	ConcreteReverseIconicClose	-1	-1	1	-1	29	0
19	1	ConcreteReverseIconicClose	-1	-1	1	-1	25	0
19	1	ConcreteReverseIconicClose	-1	-1	1	-1	21	0
19	1	ConcreteReverseIconicClose	-1	-1	1	-1	26	0
19	1	ConcreteReverseIconicClose	-1	-1	1	-1	30	0
19	1	ConcreteReverseIconicClose	-1	-1	1	-1	28	0
19	1	ConcreteReverseIconicClose	-1	-1	1	-1	24	0
19	1	ConcreteReverseIconicClose	-1	-1	1	-1	27	0
19	1	ConcreteReverseIconicClose	-1	-1	1	-1	22	0
19	1	ConcreteReverseIconicClose	-1	-1	1	-1	23	0
19	1	ConcreteReverseIconicDistant	-1	-1	-1	-1	33	0
19	1	ConcreteReverseIconicDistant	-1	-1	-1	-1	38	0
19	1	ConcreteReverseIconicDistant	-1	-1	-1	-1	35	0
19	1	ConcreteReverseIconicDistant	-1	-1	-1	-1	32	0
19	1	ConcreteReverseIconicDistant	-1	-1	-1	-1	39	0
19	1	ConcreteReverseIconicDistant	-1	-1	-1	-1	40	0
19	1	ConcreteReverseIconicDistant	-1	-1	-1	-1	34	0
19	1	ConcreteReverseIconicDistant	-1	-1	-1	-1	31	0
20	1	ConcreteIconicDistant	-1	1	-1	-1	17	1
20	1	ConcreteIconicDistant	-1	1	-1	-1	13	1
20	1	ConcreteReverseIconicDistant	-1	-1	-1	-1	38	1
20	1	ConcreteReverseIconicDistant	-1	-1	-1	-1	39	1
20	1	AbstractIconicClose	1	1	1	-1	43	0
20	1	AbstractIconicClose	1	1	1	-1	49	0
20	1	AbstractIconicClose	1	1	1	-1	48	0
20	1	AbstractIconicClose	1	1	1	-1	46	0
20	1	AbstractIconicClose	1	1	1	-1	41	0
20	1	AbstractIconicClose	1	1	1	-1	47	0
20	1	AbstractIconicClose	1	1	1	-1	45	0
20	1	AbstractIconicClose	1	1	1	-1	50	0
20	1	AbstractIconicClose	1	1	1	-1	44	0
20	1	AbstractIconicClose	1	1	1	-1	42	0
20	1	AbstractIconicDistant	1	1	-1	-1	52	0
20	1	AbstractIconicDistant	1	1	-1	-1	51	0
20	1	AbstractIconicDistant	1	1	-1	-1	58	0
20	1	AbstractIconicDistant	1	1	-1	-1	59	0
20	1	AbstractIconicDistant	1	1	-1	-1	57	0
20	1	AbstractIconicDistant	1	1	-1	-1	54	0
20	1	AbstractIconicDistant	1	1	-1	-1	56	0
20	1	AbstractIconicDistant	1	1	-1	-1	60	0
20	1	AbstractIconicDistant	1	1	-1	-1	53	0
20	1	AbstractIconicDistant	1	1	-1	-1	55	0
20	1	AbstractReverseIconicClose	1	-1	1	-1	70	0
20	1	AbstractReverseIconicClose	1	-1	1	-1	69	0
20	1	AbstractReverseIconicClose	1	-1	1	-1	62	0
20	1	AbstractReverseIconicClose	1	-1	1	-1	61	0
20	1	AbstractReverseIconicClose	1	-1	1	-1	64	0
20	1	AbstractReverseIconicClose	1	-1	1	-1	63	0
20	1	AbstractReverseIconicClose	1	-1	1	-1	67	0
20	1	AbstractReverseIconicClose	1	-1	1	-1	68	0
20	1	AbstractReverseIconicClose	1	-1	1	-1	65	0
20	1	AbstractReverseIconicClose	1	-1	1	-1	66	0
20	1	AbstractReverseIconicDistant	1	-1	-1	-1	74	0
20	1	AbstractReverseIconicDistant	1	-1	-1	-1	79	0
20	1	AbstractReverseIconicDistant	1	-1	-1	-1	75	0
20	1	AbstractReverseIconicDistant	1	-1	-1	-1	76	0
20	1	AbstractReverseIconicDistant	1	-1	-1	-1	73	0
20	1	AbstractReverseIconicDistant	1	-1	-1	-1	78	0
20	1	AbstractReverseIconicDistant	1	-1	-1	-1	77	0
20	1	AbstractReverseIconicDistant	1	-1	-1	-1	71	0
20	1	AbstractReverseIconicDistant	1	-1	-1	-1	80	0
20	1	AbstractReverseIconicDistant	1	-1	-1	-1	72	0
20	1	ConcreteIconicClose	-1	1	1	-1	1	0
20	1	ConcreteIconicClose	-1	1	1	-1	3	0
20	1	ConcreteIconicClose	-1	1	1	-1	10	0
20	1	ConcreteIconicClose	-1	1	1	-1	6	0
20	1	ConcreteIconicClose	-1	1	1	-1	9	0
20	1	ConcreteIconicClose	-1	1	1	-1	2	0
20	1	ConcreteIconicClose	-1	1	1	-1	8	0
20	1	ConcreteIconicClose	-1	1	1	-1	5	0
20	1	ConcreteIconicClose	-1	1	1	-1	7	0
20	1	ConcreteIconicClose	-1	1	1	-1	4	0
20	1	ConcreteIconicDistant	-1	1	-1	-1	20	0
20	1	ConcreteIconicDistant	-1	1	-1	-1	19	0
20	1	ConcreteIconicDistant	-1	1	-1	-1	14	0
20	1	ConcreteIconicDistant	-1	1	-1	-1	12	0
20	1	ConcreteIconicDistant	-1	1	-1	-1	18	0
20	1	ConcreteIconicDistant	-1	1	-1	-1	15	0
20	1	ConcreteIconicDistant	-1	1	-1	-1	16	0
20	1	ConcreteReverseIconicClose	-1	-1	1	-1	23	0
20	1	ConcreteReverseIconicClose	-1	-1	1	-1	22	0
20	1	ConcreteReverseIconicClose	-1	-1	1	-1	28	0
20	1	ConcreteReverseIconicClose	-1	-1	1	-1	30	0
20	1	ConcreteReverseIconicClose	-1	-1	1	-1	26	0
20	1	ConcreteReverseIconicClose	-1	-1	1	-1	24	0
20	1	ConcreteReverseIconicClose	-1	-1	1	-1	27	0
20	1	ConcreteReverseIconicClose	-1	-1	1	-1	29	0
20	1	ConcreteReverseIconicClose	-1	-1	1	-1	21	0
20	1	ConcreteReverseIconicClose	-1	-1	1	-1	25	0
20	1	ConcreteReverseIconicDistant	-1	-1	-1	-1	37	0
20	1	ConcreteReverseIconicDistant	-1	-1	-1	-1	35	0
20	1	ConcreteReverseIconicDistant	-1	-1	-1	-1	34	0
20	1	ConcreteReverseIconicDistant	-1	-1	-1	-1	40	0
20	1	ConcreteReverseIconicDistant	-1	-1	-1	-1	32	0
20	1	ConcreteReverseIconicDistant	-1	-1	-1	-1	33	0
20	1	ConcreteReverseIconicDistant	-1	-1	-1	-1	31	0
21	-1	AbstractReverseIconicDistant	1	-1	-1	1	73	1
21	-1	AbstractReverseIconicDistant	1	-1	-1	1	75	1
21	-1	ConcreteReverseIconicClose	-1	-1	1	1	22	1
21	-1	AbstractIconicClose	1	1	1	1	49	0
21	-1	AbstractIconicClose	1	1	1	1	46	0
21	-1	AbstractIconicClose	1	1	1	1	43	0
21	-1	AbstractIconicClose	1	1	1	1	48	0
21	-1	AbstractIconicClose	1	1	1	1	44	0
21	-1	AbstractIconicClose	1	1	1	1	45	0
21	-1	AbstractIconicClose	1	1	1	1	41	0
21	-1	AbstractIconicClose	1	1	1	1	42	0
21	-1	AbstractIconicClose	1	1	1	1	50	0
21	-1	AbstractIconicClose	1	1	1	1	47	0
21	-1	AbstractIconicDistant	1	1	-1	1	59	0
21	-1	AbstractIconicDistant	1	1	-1	1	58	0
21	-1	AbstractIconicDistant	1	1	-1	1	57	0
21	-1	AbstractIconicDistant	1	1	-1	1	60	0
21	-1	AbstractIconicDistant	1	1	-1	1	52	0
21	-1	AbstractIconicDistant	1	1	-1	1	54	0
21	-1	AbstractIconicDistant	1	1	-1	1	51	0
21	-1	AbstractIconicDistant	1	1	-1	1	53	0
21	-1	AbstractIconicDistant	1	1	-1	1	56	0
21	-1	AbstractIconicDistant	1	1	-1	1	55	0
21	-1	AbstractReverseIconicClose	1	-1	1	1	70	0
21	-1	AbstractReverseIconicClose	1	-1	1	1	62	0
21	-1	AbstractReverseIconicClose	1	-1	1	1	61	0
21	-1	AbstractReverseIconicClose	1	-1	1	1	63	0
21	-1	AbstractReverseIconicClose	1	-1	1	1	68	0
21	-1	AbstractReverseIconicClose	1	-1	1	1	69	0
21	-1	AbstractReverseIconicClose	1	-1	1	1	65	0
21	-1	AbstractReverseIconicClose	1	-1	1	1	67	0
21	-1	AbstractReverseIconicClose	1	-1	1	1	66	0
21	-1	AbstractReverseIconicClose	1	-1	1	1	64	0
21	-1	AbstractReverseIconicDistant	1	-1	-1	1	78	0
21	-1	AbstractReverseIconicDistant	1	-1	-1	1	80	0
21	-1	AbstractReverseIconicDistant	1	-1	-1	1	79	0
21	-1	AbstractReverseIconicDistant	1	-1	-1	1	76	0
21	-1	AbstractReverseIconicDistant	1	-1	-1	1	71	0
21	-1	AbstractReverseIconicDistant	1	-1	-1	1	74	0
21	-1	AbstractReverseIconicDistant	1	-1	-1	1	77	0
21	-1	AbstractReverseIconicDistant	1	-1	-1	1	72	0
21	-1	ConcreteIconicClose	-1	1	1	1	7	0
21	-1	ConcreteIconicClose	-1	1	1	1	9	0
21	-1	ConcreteIconicClose	-1	1	1	1	8	0
21	-1	ConcreteIconicClose	-1	1	1	1	5	0
21	-1	ConcreteIconicClose	-1	1	1	1	4	0
21	-1	ConcreteIconicClose	-1	1	1	1	2	0
21	-1	ConcreteIconicClose	-1	1	1	1	3	0
21	-1	ConcreteIconicClose	-1	1	1	1	10	0
21	-1	ConcreteIconicClose	-1	1	1	1	1	0
21	-1	ConcreteIconicClose	-1	1	1	1	6	0
21	-1	ConcreteIconicDistant	-1	1	-1	1	19	0
21	-1	ConcreteIconicDistant	-1	1	-1	1	16	0
21	-1	ConcreteIconicDistant	-1	1	-1	1	18	0
21	-1	ConcreteIconicDistant	-1	1	-1	1	15	0
21	-1	ConcreteIconicDistant	-1	1	-1	1	13	0
21	-1	ConcreteIconicDistant	-1	1	-1	1	17	0
21	-1	ConcreteIconicDistant	-1	1	-1	1	12	0
21	-1	ConcreteIconicDistant	-1	1	-1	1	14	0
21	-1	ConcreteIconicDistant	-1	1	-1	1	20	0
21	-1	ConcreteReverseIconicClose	-1	-1	1	1	28	0
21	-1	ConcreteReverseIconicClose	-1	-1	1	1	21	0
21	-1	ConcreteReverseIconicClose	-1	-1	1	1	30	0
21	-1	ConcreteReverseIconicClose	-1	-1	1	1	23	0
21	-1	ConcreteReverseIconicClose	-1	-1	1	1	26	0
21	-1	ConcreteReverseIconicClose	-1	-1	1	1	29	0
21	-1	ConcreteReverseIconicClose	-1	-1	1	1	25	0
21	-1	ConcreteReverseIconicClose	-1	-1	1	1	27	0
21	-1	ConcreteReverseIconicClose	-1	-1	1	1	24	0
21	-1	ConcreteReverseIconicDistant	-1	-1	-1	1	34	0
21	-1	ConcreteReverseIconicDistant	-1	-1	-1	1	39	0
21	-1	ConcreteReverseIconicDistant	-1	-1	-1	1	32	0
21	-1	ConcreteReverseIconicDistant	-1	-1	-1	1	35	0
21	-1	ConcreteReverseIconicDistant	-1	-1	-1	1	38	0
21	-1	ConcreteReverseIconicDistant	-1	-1	-1	1	40	0
21	-1	ConcreteReverseIconicDistant	-1	-1	-1	1	33	0
21	-1	ConcreteReverseIconicDistant	-1	-1	-1	1	37	0
21	-1	ConcreteReverseIconicDistant	-1	-1	-1	1	31	0
22	-1	AbstractReverseIconicDistant	1	-1	-1	1	79	1
22	-1	ConcreteIconicDistant	-1	1	-1	1	18	1
22	-1	ConcreteReverseIconicClose	-1	-1	1	1	30	1
22	-1	ConcreteReverseIconicDistant	-1	-1	-1	1	32	1
22	-1	ConcreteReverseIconicDistant	-1	-1	-1	1	31	1
22	-1	AbstractIconicClose	1	1	1	1	49	0
22	-1	AbstractIconicClose	1	1	1	1	42	0
22	-1	AbstractIconicClose	1	1	1	1	43	0
22	-1	AbstractIconicClose	1	1	1	1	46	0
22	-1	AbstractIconicClose	1	1	1	1	48	0
22	-1	AbstractIconicClose	1	1	1	1	50	0
22	-1	AbstractIconicClose	1	1	1	1	44	0
22	-1	AbstractIconicClose	1	1	1	1	45	0
22	-1	AbstractIconicClose	1	1	1	1	47	0
22	-1	AbstractIconicClose	1	1	1	1	41	0
22	-1	AbstractIconicDistant	1	1	-1	1	58	0
22	-1	AbstractIconicDistant	1	1	-1	1	59	0
22	-1	AbstractIconicDistant	1	1	-1	1	60	0
22	-1	AbstractIconicDistant	1	1	-1	1	52	0
22	-1	AbstractIconicDistant	1	1	-1	1	53	0
22	-1	AbstractIconicDistant	1	1	-1	1	55	0
22	-1	AbstractIconicDistant	1	1	-1	1	54	0
22	-1	AbstractIconicDistant	1	1	-1	1	56	0
22	-1	AbstractIconicDistant	1	1	-1	1	57	0
22	-1	AbstractIconicDistant	1	1	-1	1	51	0
22	-1	AbstractReverseIconicClose	1	-1	1	1	62	0
22	-1	AbstractReverseIconicClose	1	-1	1	1	65	0
22	-1	AbstractReverseIconicClose	1	-1	1	1	61	0
22	-1	AbstractReverseIconicClose	1	-1	1	1	70	0
22	-1	AbstractReverseIconicClose	1	-1	1	1	69	0
22	-1	AbstractReverseIconicClose	1	-1	1	1	63	0
22	-1	AbstractReverseIconicClose	1	-1	1	1	68	0
22	-1	AbstractReverseIconicClose	1	-1	1	1	66	0
22	-1	AbstractReverseIconicClose	1	-1	1	1	64	0
22	-1	AbstractReverseIconicClose	1	-1	1	1	67	0
22	-1	AbstractReverseIconicDistant	1	-1	-1	1	75	0
22	-1	AbstractReverseIconicDistant	1	-1	-1	1	77	0
22	-1	AbstractReverseIconicDistant	1	-1	-1	1	80	0
22	-1	AbstractReverseIconicDistant	1	-1	-1	1	74	0
22	-1	AbstractReverseIconicDistant	1	-1	-1	1	71	0
22	-1	AbstractReverseIconicDistant	1	-1	-1	1	78	0
22	-1	AbstractReverseIconicDistant	1	-1	-1	1	72	0
22	-1	AbstractReverseIconicDistant	1	-1	-1	1	73	0
22	-1	AbstractReverseIconicDistant	1	-1	-1	1	76	0
22	-1	ConcreteIconicClose	-1	1	1	1	10	0
22	-1	ConcreteIconicClose	-1	1	1	1	7	0
22	-1	ConcreteIconicClose	-1	1	1	1	9	0
22	-1	ConcreteIconicClose	-1	1	1	1	5	0
22	-1	ConcreteIconicClose	-1	1	1	1	1	0
22	-1	ConcreteIconicClose	-1	1	1	1	3	0
22	-1	ConcreteIconicClose	-1	1	1	1	4	0
22	-1	ConcreteIconicClose	-1	1	1	1	8	0
22	-1	ConcreteIconicClose	-1	1	1	1	6	0
22	-1	ConcreteIconicClose	-1	1	1	1	2	0
22	-1	ConcreteIconicDistant	-1	1	-1	1	15	0
22	-1	ConcreteIconicDistant	-1	1	-1	1	13	0
22	-1	ConcreteIconicDistant	-1	1	-1	1	19	0
22	-1	ConcreteIconicDistant	-1	1	-1	1	20	0
22	-1	ConcreteIconicDistant	-1	1	-1	1	17	0
22	-1	ConcreteIconicDistant	-1	1	-1	1	16	0
22	-1	ConcreteIconicDistant	-1	1	-1	1	12	0
22	-1	ConcreteIconicDistant	-1	1	-1	1	14	0
22	-1	ConcreteReverseIconicClose	-1	-1	1	1	26	0
22	-1	ConcreteReverseIconicClose	-1	-1	1	1	21	0
22	-1	ConcreteReverseIconicClose	-1	-1	1	1	23	0
22	-1	ConcreteReverseIconicClose	-1	-1	1	1	27	0
22	-1	ConcreteReverseIconicClose	-1	-1	1	1	28	0
22	-1	ConcreteReverseIconicClose	-1	-1	1	1	25	0
22	-1	ConcreteReverseIconicClose	-1	-1	1	1	22	0
22	-1	ConcreteReverseIconicClose	-1	-1	1	1	29	0
22	-1	ConcreteReverseIconicClose	-1	-1	1	1	24	0
22	-1	ConcreteReverseIconicDistant	-1	-1	-1	1	39	0
22	-1	ConcreteReverseIconicDistant	-1	-1	-1	1	34	0
22	-1	ConcreteReverseIconicDistant	-1	-1	-1	1	40	0
22	-1	ConcreteReverseIconicDistant	-1	-1	-1	1	35	0
22	-1	ConcreteReverseIconicDistant	-1	-1	-1	1	37	0
22	-1	ConcreteReverseIconicDistant	-1	-1	-1	1	38	0
22	-1	ConcreteReverseIconicDistant	-1	-1	-1	1	33	0
23	-1	AbstractReverseIconicDistant	1	-1	-1	1	71	1
23	-1	AbstractIconicClose	1	1	1	1	49	0
23	-1	AbstractIconicClose	1	1	1	1	48	0
23	-1	AbstractIconicClose	1	1	1	1	50	0
23	-1	AbstractIconicClose	1	1	1	1	47	0
23	-1	AbstractIconicClose	1	1	1	1	43	0
23	-1	AbstractIconicClose	1	1	1	1	42	0
23	-1	AbstractIconicClose	1	1	1	1	46	0
23	-1	AbstractIconicClose	1	1	1	1	45	0
23	-1	AbstractIconicClose	1	1	1	1	44	0
23	-1	AbstractIconicClose	1	1	1	1	41	0
23	-1	AbstractIconicDistant	1	1	-1	1	60	0
23	-1	AbstractIconicDistant	1	1	-1	1	59	0
23	-1	AbstractIconicDistant	1	1	-1	1	52	0
23	-1	AbstractIconicDistant	1	1	-1	1	58	0
23	-1	AbstractIconicDistant	1	1	-1	1	51	0
23	-1	AbstractIconicDistant	1	1	-1	1	53	0
23	-1	AbstractIconicDistant	1	1	-1	1	55	0
23	-1	AbstractIconicDistant	1	1	-1	1	57	0
23	-1	AbstractIconicDistant	1	1	-1	1	56	0
23	-1	AbstractIconicDistant	1	1	-1	1	54	0
23	-1	AbstractReverseIconicClose	1	-1	1	1	70	0
23	-1	AbstractReverseIconicClose	1	-1	1	1	67	0
23	-1	AbstractReverseIconicClose	1	-1	1	1	66	0
23	-1	AbstractReverseIconicClose	1	-1	1	1	61	0
23	-1	AbstractReverseIconicClose	1	-1	1	1	69	0
23	-1	AbstractReverseIconicClose	1	-1	1	1	63	0
23	-1	AbstractReverseIconicClose	1	-1	1	1	62	0
23	-1	AbstractReverseIconicClose	1	-1	1	1	68	0
23	-1	AbstractReverseIconicClose	1	-1	1	1	64	0
23	-1	AbstractReverseIconicClose	1	-1	1	1	65	0
23	-1	AbstractReverseIconicDistant	1	-1	-1	1	77	0
23	-1	AbstractReverseIconicDistant	1	-1	-1	1	73	0
23	-1	AbstractReverseIconicDistant	1	-1	-1	1	79	0
23	-1	AbstractReverseIconicDistant	1	-1	-1	1	74	0
23	-1	AbstractReverseIconicDistant	1	-1	-1	1	72	0
23	-1	AbstractReverseIconicDistant	1	-1	-1	1	76	0
23	-1	AbstractReverseIconicDistant	1	-1	-1	1	78	0
23	-1	AbstractReverseIconicDistant	1	-1	-1	1	75	0
23	-1	AbstractReverseIconicDistant	1	-1	-1	1	80	0
23	-1	ConcreteIconicClose	-1	1	1	1	2	0
23	-1	ConcreteIconicClose	-1	1	1	1	4	0
23	-1	ConcreteIconicClose	-1	1	1	1	5	0
23	-1	ConcreteIconicClose	-1	1	1	1	9	0
23	-1	ConcreteIconicClose	-1	1	1	1	7	0
23	-1	ConcreteIconicClose	-1	1	1	1	8	0
23	-1	ConcreteIconicClose	-1	1	1	1	10	0
23	-1	ConcreteIconicClose	-1	1	1	1	3	0
23	-1	ConcreteIconicClose	-1	1	1	1	1	0
23	-1	ConcreteIconicClose	-1	1	1	1	6	0
23	-1	ConcreteIconicDistant	-1	1	-1	1	13	0
23	-1	ConcreteIconicDistant	-1	1	-1	1	16	0
23	-1	ConcreteIconicDistant	-1	1	-1	1	15	0
23	-1	ConcreteIconicDistant	-1	1	-1	1	19	0
23	-1	ConcreteIconicDistant	-1	1	-1	1	20	0
23	-1	ConcreteIconicDistant	-1	1	-1	1	17	0
23	-1	ConcreteIconicDistant	-1	1	-1	1	14	0
23	-1	ConcreteIconicDistant	-1	1	-1	1	12	0
23	-1	ConcreteIconicDistant	-1	1	-1	1	18	0
23	-1	ConcreteReverseIconicClose	-1	-1	1	1	26	0
23	-1	ConcreteReverseIconicClose	-1	-1	1	1	22	0
23	-1	ConcreteReverseIconicClose	-1	-1	1	1	29	0
23	-1	ConcreteReverseIconicClose	-1	-1	1	1	30	0
23	-1	ConcreteReverseIconicClose	-1	-1	1	1	21	0
23	-1	ConcreteReverseIconicClose	-1	-1	1	1	28	0
23	-1	ConcreteReverseIconicClose	-1	-1	1	1	27	0
23	-1	ConcreteReverseIconicClose	-1	-1	1	1	23	0
23	-1	ConcreteReverseIconicClose	-1	-1	1	1	25	0
23	-1	ConcreteReverseIconicClose	-1	-1	1	1	24	0
23	-1	ConcreteReverseIconicDistant	-1	-1	-1	1	38	0
23	-1	ConcreteReverseIconicDistant	-1	-1	-1	1	33	0
23	-1	ConcreteReverseIconicDistant	-1	-1	-1	1	32	0
23	-1	ConcreteReverseIconicDistant	-1	-1	-1	1	40	0
23	-1	ConcreteReverseIconicDistant	-1	-1	-1	1	34	0
23	-1	ConcreteReverseIconicDistant	-1	-1	-1	1	31	0
23	-1	ConcreteReverseIconicDistant	-1	-1	-1	1	37	0
23	-1	ConcreteReverseIconicDistant	-1	-1	-1	1	35	0
23	-1	ConcreteReverseIconicDistant	-1	-1	-1	1	39	0
24	-1	ConcreteReverseIconicDistant	-1	-1	-1	1	32	1
24	-1	ConcreteReverseIconicDistant	-1	-1	-1	1	35	1
24	-1	ConcreteReverseIconicDistant	-1	-1	-1	1	33	1
24	-1	AbstractIconicClose	1	1	1	1	49	0
24	-1	AbstractIconicClose	1	1	1	1	45	0
24	-1	AbstractIconicClose	1	1	1	1	43	0
24	-1	AbstractIconicClose	1	1	1	1	48	0
24	-1	AbstractIconicClose	1	1	1	1	44	0
24	-1	AbstractIconicClose	1	1	1	1	42	0
24	-1	AbstractIconicClose	1	1	1	1	50	0
24	-1	AbstractIconicClose	1	1	1	1	41	0
24	-1	AbstractIconicClose	1	1	1	1	47	0
24	-1	AbstractIconicClose	1	1	1	1	46	0
24	-1	AbstractIconicDistant	1	1	-1	1	54	0
24	-1	AbstractIconicDistant	1	1	-1	1	58	0
24	-1	AbstractIconicDistant	1	1	-1	1	55	0
24	-1	AbstractIconicDistant	1	1	-1	1	57	0
24	-1	AbstractIconicDistant	1	1	-1	1	52	0
24	-1	AbstractIconicDistant	1	1	-1	1	51	0
24	-1	AbstractIconicDistant	1	1	-1	1	59	0
24	-1	AbstractIconicDistant	1	1	-1	1	56	0
24	-1	AbstractIconicDistant	1	1	-1	1	60	0
24	-1	AbstractIconicDistant	1	1	-1	1	53	0
24	-1	AbstractReverseIconicClose	1	-1	1	1	67	0
24	-1	AbstractReverseIconicClose	1	-1	1	1	70	0
24	-1	AbstractReverseIconicClose	1	-1	1	1	66	0
24	-1	AbstractReverseIconicClose	1	-1	1	1	62	0
24	-1	AbstractReverseIconicClose	1	-1	1	1	65	0
24	-1	AbstractReverseIconicClose	1	-1	1	1	61	0
24	-1	AbstractReverseIconicClose	1	-1	1	1	68	0
24	-1	AbstractReverseIconicClose	1	-1	1	1	63	0
24	-1	AbstractReverseIconicClose	1	-1	1	1	69	0
24	-1	AbstractReverseIconicClose	1	-1	1	1	64	0
24	-1	AbstractReverseIconicDistant	1	-1	-1	1	76	0
24	-1	AbstractReverseIconicDistant	1	-1	-1	1	79	0
24	-1	AbstractReverseIconicDistant	1	-1	-1	1	78	0
24	-1	AbstractReverseIconicDistant	1	-1	-1	1	74	0
24	-1	AbstractReverseIconicDistant	1	-1	-1	1	72	0
24	-1	AbstractReverseIconicDistant	1	-1	-1	1	71	0
24	-1	AbstractReverseIconicDistant	1	-1	-1	1	77	0
24	-1	AbstractReverseIconicDistant	1	-1	-1	1	75	0
24	-1	AbstractReverseIconicDistant	1	-1	-1	1	73	0
24	-1	AbstractReverseIconicDistant	1	-1	-1	1	80	0
24	-1	ConcreteIconicClose	-1	1	1	1	3	0
24	-1	ConcreteIconicClose	-1	1	1	1	2	0
24	-1	ConcreteIconicClose	-1	1	1	1	7	0
24	-1	ConcreteIconicClose	-1	1	1	1	1	0
24	-1	ConcreteIconicClose	-1	1	1	1	9	0
24	-1	ConcreteIconicClose	-1	1	1	1	6	0
24	-1	ConcreteIconicClose	-1	1	1	1	5	0
24	-1	ConcreteIconicClose	-1	1	1	1	8	0
24	-1	ConcreteIconicClose	-1	1	1	1	10	0
24	-1	ConcreteIconicClose	-1	1	1	1	4	0
24	-1	ConcreteIconicDistant	-1	1	-1	1	15	0
24	-1	ConcreteIconicDistant	-1	1	-1	1	16	0
24	-1	ConcreteIconicDistant	-1	1	-1	1	13	0
24	-1	ConcreteIconicDistant	-1	1	-1	1	19	0
24	-1	ConcreteIconicDistant	-1	1	-1	1	14	0
24	-1	ConcreteIconicDistant	-1	1	-1	1	12	0
24	-1	ConcreteIconicDistant	-1	1	-1	1	17	0
24	-1	ConcreteIconicDistant	-1	1	-1	1	18	0
24	-1	ConcreteIconicDistant	-1	1	-1	1	20	0
24	-1	ConcreteReverseIconicClose	-1	-1	1	1	26	0
24	-1	ConcreteReverseIconicClose	-1	-1	1	1	24	0
24	-1	ConcreteReverseIconicClose	-1	-1	1	1	30	0
24	-1	ConcreteReverseIconicClose	-1	-1	1	1	27	0
24	-1	ConcreteReverseIconicClose	-1	-1	1	1	21	0
24	-1	ConcreteReverseIconicClose	-1	-1	1	1	25	0
24	-1	ConcreteReverseIconicClose	-1	-1	1	1	29	0
24	-1	ConcreteReverseIconicClose	-1	-1	1	1	28	0
24	-1	ConcreteReverseIconicClose	-1	-1	1	1	23	0
24	-1	ConcreteReverseIconicClose	-1	-1	1	1	22	0
24	-1	ConcreteReverseIconicDistant	-1	-1	-1	1	34	0
24	-1	ConcreteReverseIconicDistant	-1	-1	-1	1	37	0
24	-1	ConcreteReverseIconicDistant	-1	-1	-1	1	31	0
24	-1	ConcreteReverseIconicDistant	-1	-1	-1	1	39	0
24	-1	ConcreteReverseIconicDistant	-1	-1	-1	1	38	0
24	-1	ConcreteReverseIconicDistant	-1	-1	-1	1	40	0
25	-1	AbstractIconicClose	1	1	1	1	49	1
25	-1	AbstractIconicDistant	1	1	-1	1	58	1
25	-1	AbstractReverseIconicClose	1	-1	1	1	63	1
25	-1	ConcreteReverseIconicClose	-1	-1	1	1	29	1
25	-1	ConcreteReverseIconicDistant	-1	-1	-1	1	33	1
25	-1	AbstractIconicClose	1	1	1	1	43	0
25	-1	AbstractIconicClose	1	1	1	1	47	0
25	-1	AbstractIconicClose	1	1	1	1	41	0
25	-1	AbstractIconicClose	1	1	1	1	48	0
25	-1	AbstractIconicClose	1	1	1	1	45	0
25	-1	AbstractIconicClose	1	1	1	1	42	0
25	-1	AbstractIconicClose	1	1	1	1	44	0
25	-1	AbstractIconicClose	1	1	1	1	46	0
25	-1	AbstractIconicClose	1	1	1	1	50	0
25	-1	AbstractIconicDistant	1	1	-1	1	59	0
25	-1	AbstractIconicDistant	1	1	-1	1	52	0
25	-1	AbstractIconicDistant	1	1	-1	1	54	0
25	-1	AbstractIconicDistant	1	1	-1	1	55	0
25	-1	AbstractIconicDistant	1	1	-1	1	57	0
25	-1	AbstractIconicDistant	1	1	-1	1	60	0
25	-1	AbstractIconicDistant	1	1	-1	1	56	0
25	-1	AbstractIconicDistant	1	1	-1	1	51	0
25	-1	AbstractIconicDistant	1	1	-1	1	53	0
25	-1	AbstractReverseIconicClose	1	-1	1	1	65	0
25	-1	AbstractReverseIconicClose	1	-1	1	1	66	0
25	-1	AbstractReverseIconicClose	1	-1	1	1	68	0
25	-1	AbstractReverseIconicClose	1	-1	1	1	61	0
25	-1	AbstractReverseIconicClose	1	-1	1	1	62	0
25	-1	AbstractReverseIconicClose	1	-1	1	1	70	0
25	-1	AbstractReverseIconicClose	1	-1	1	1	64	0
25	-1	AbstractReverseIconicClose	1	-1	1	1	67	0
25	-1	AbstractReverseIconicClose	1	-1	1	1	69	0
25	-1	AbstractReverseIconicDistant	1	-1	-1	1	78	0
25	-1	AbstractReverseIconicDistant	1	-1	-1	1	77	0
25	-1	AbstractReverseIconicDistant	1	-1	-1	1	76	0
25	-1	AbstractReverseIconicDistant	1	-1	-1	1	71	0
25	-1	AbstractReverseIconicDistant	1	-1	-1	1	73	0
25	-1	AbstractReverseIconicDistant	1	-1	-1	1	80	0
25	-1	AbstractReverseIconicDistant	1	-1	-1	1	79	0
25	-1	AbstractReverseIconicDistant	1	-1	-1	1	75	0
25	-1	AbstractReverseIconicDistant	1	-1	-1	1	74	0
25	-1	AbstractReverseIconicDistant	1	-1	-1	1	72	0
25	-1	ConcreteIconicClose	-1	1	1	1	7	0
25	-1	ConcreteIconicClose	-1	1	1	1	8	0
25	-1	ConcreteIconicClose	-1	1	1	1	2	0
25	-1	ConcreteIconicClose	-1	1	1	1	3	0
25	-1	ConcreteIconicClose	-1	1	1	1	10	0
25	-1	ConcreteIconicClose	-1	1	1	1	6	0
25	-1	ConcreteIconicClose	-1	1	1	1	9	0
25	-1	ConcreteIconicClose	-1	1	1	1	1	0
25	-1	ConcreteIconicClose	-1	1	1	1	4	0
25	-1	ConcreteIconicClose	-1	1	1	1	5	0
25	-1	ConcreteIconicDistant	-1	1	-1	1	16	0
25	-1	ConcreteIconicDistant	-1	1	-1	1	17	0
25	-1	ConcreteIconicDistant	-1	1	-1	1	19	0
25	-1	ConcreteIconicDistant	-1	1	-1	1	15	0
25	-1	ConcreteIconicDistant	-1	1	-1	1	13	0
25	-1	ConcreteIconicDistant	-1	1	-1	1	14	0
25	-1	ConcreteIconicDistant	-1	1	-1	1	18	0
25	-1	ConcreteIconicDistant	-1	1	-1	1	12	0
25	-1	ConcreteIconicDistant	-1	1	-1	1	20	0
25	-1	ConcreteReverseIconicClose	-1	-1	1	1	21	0
25	-1	ConcreteReverseIconicClose	-1	-1	1	1	28	0
25	-1	ConcreteReverseIconicClose	-1	-1	1	1	27	0
25	-1	ConcreteReverseIconicClose	-1	-1	1	1	26	0
25	-1	ConcreteReverseIconicClose	-1	-1	1	1	23	0
25	-1	ConcreteReverseIconicClose	-1	-1	1	1	25	0
25	-1	ConcreteReverseIconicClose	-1	-1	1	1	22	0
25	-1	ConcreteReverseIconicClose	-1	-1	1	1	30	0
25	-1	ConcreteReverseIconicClose	-1	-1	1	1	24	0
25	-1	ConcreteReverseIconicDistant	-1	-1	-1	1	31	0
25	-1	ConcreteReverseIconicDistant	-1	-1	-1	1	37	0
25	-1	ConcreteReverseIconicDistant	-1	-1	-1	1	35	0
25	-1	ConcreteReverseIconicDistant	-1	-1	-1	1	34	0
25	-1	ConcreteReverseIconicDistant	-1	-1	-1	1	32	0
25	-1	ConcreteReverseIconicDistant	-1	-1	-1	1	39	0
25	-1	ConcreteReverseIconicDistant	-1	-1	-1	1	38	0
25	-1	ConcreteReverseIconicDistant	-1	-1	-1	1	40	0
26	-1	AbstractIconicClose	1	1	1	1	49	1
26	-1	AbstractReverseIconicClose	1	-1	1	1	62	1
26	-1	ConcreteReverseIconicClose	-1	-1	1	1	26	1
26	-1	ConcreteReverseIconicDistant	-1	-1	-1	1	35	1
26	-1	AbstractIconicClose	1	1	1	1	42	0
26	-1	AbstractIconicClose	1	1	1	1	48	0
26	-1	AbstractIconicClose	1	1	1	1	43	0
26	-1	AbstractIconicClose	1	1	1	1	44	0
26	-1	AbstractIconicClose	1	1	1	1	46	0
26	-1	AbstractIconicClose	1	1	1	1	41	0
26	-1	AbstractIconicClose	1	1	1	1	50	0
26	-1	AbstractIconicClose	1	1	1	1	47	0
26	-1	AbstractIconicClose	1	1	1	1	45	0
26	-1	AbstractIconicDistant	1	1	-1	1	53	0
26	-1	AbstractIconicDistant	1	1	-1	1	58	0
26	-1	AbstractIconicDistant	1	1	-1	1	56	0
26	-1	AbstractIconicDistant	1	1	-1	1	55	0
26	-1	AbstractIconicDistant	1	1	-1	1	54	0
26	-1	AbstractIconicDistant	1	1	-1	1	57	0
26	-1	AbstractIconicDistant	1	1	-1	1	51	0
26	-1	AbstractIconicDistant	1	1	-1	1	52	0
26	-1	AbstractIconicDistant	1	1	-1	1	59	0
26	-1	AbstractIconicDistant	1	1	-1	1	60	0
26	-1	AbstractReverseIconicClose	1	-1	1	1	66	0
26	-1	AbstractReverseIconicClose	1	-1	1	1	61	0
26	-1	AbstractReverseIconicClose	1	-1	1	1	65	0
26	-1	AbstractReverseIconicClose	1	-1	1	1	68	0
26	-1	AbstractReverseIconicClose	1	-1	1	1	69	0
26	-1	AbstractReverseIconicClose	1	-1	1	1	67	0
26	-1	AbstractReverseIconicClose	1	-1	1	1	64	0
26	-1	AbstractReverseIconicClose	1	-1	1	1	70	0
26	-1	AbstractReverseIconicClose	1	-1	1	1	63	0
26	-1	AbstractReverseIconicDistant	1	-1	-1	1	71	0
26	-1	AbstractReverseIconicDistant	1	-1	-1	1	74	0
26	-1	AbstractReverseIconicDistant	1	-1	-1	1	73	0
26	-1	AbstractReverseIconicDistant	1	-1	-1	1	75	0
26	-1	AbstractReverseIconicDistant	1	-1	-1	1	72	0
26	-1	AbstractReverseIconicDistant	1	-1	-1	1	78	0
26	-1	AbstractReverseIconicDistant	1	-1	-1	1	77	0
26	-1	AbstractReverseIconicDistant	1	-1	-1	1	80	0
26	-1	AbstractReverseIconicDistant	1	-1	-1	1	76	0
26	-1	AbstractReverseIconicDistant	1	-1	-1	1	79	0
26	-1	ConcreteIconicClose	-1	1	1	1	1	0
26	-1	ConcreteIconicClose	-1	1	1	1	9	0
26	-1	ConcreteIconicClose	-1	1	1	1	7	0
26	-1	ConcreteIconicClose	-1	1	1	1	5	0
26	-1	ConcreteIconicClose	-1	1	1	1	3	0
26	-1	ConcreteIconicClose	-1	1	1	1	10	0
26	-1	ConcreteIconicClose	-1	1	1	1	8	0
26	-1	ConcreteIconicClose	-1	1	1	1	2	0
26	-1	ConcreteIconicClose	-1	1	1	1	6	0
26	-1	ConcreteIconicClose	-1	1	1	1	4	0
26	-1	ConcreteIconicDistant	-1	1	-1	1	15	0
26	-1	ConcreteIconicDistant	-1	1	-1	1	19	0
26	-1	ConcreteIconicDistant	-1	1	-1	1	17	0
26	-1	ConcreteIconicDistant	-1	1	-1	1	12	0
26	-1	ConcreteIconicDistant	-1	1	-1	1	16	0
26	-1	ConcreteIconicDistant	-1	1	-1	1	13	0
26	-1	ConcreteIconicDistant	-1	1	-1	1	14	0
26	-1	ConcreteIconicDistant	-1	1	-1	1	20	0
26	-1	ConcreteIconicDistant	-1	1	-1	1	18	0
26	-1	ConcreteReverseIconicClose	-1	-1	1	1	22	0
26	-1	ConcreteReverseIconicClose	-1	-1	1	1	21	0
26	-1	ConcreteReverseIconicClose	-1	-1	1	1	27	0
26	-1	ConcreteReverseIconicClose	-1	-1	1	1	28	0
26	-1	ConcreteReverseIconicClose	-1	-1	1	1	30	0
26	-1	ConcreteReverseIconicClose	-1	-1	1	1	29	0
26	-1	ConcreteReverseIconicClose	-1	-1	1	1	24	0
26	-1	ConcreteReverseIconicClose	-1	-1	1	1	23	0
26	-1	ConcreteReverseIconicClose	-1	-1	1	1	25	0
26	-1	ConcreteReverseIconicDistant	-1	-1	-1	1	31	0
26	-1	ConcreteReverseIconicDistant	-1	-1	-1	1	40	0
26	-1	ConcreteReverseIconicDistant	-1	-1	-1	1	37	0
26	-1	ConcreteReverseIconicDistant	-1	-1	-1	1	33	0
26	-1	ConcreteReverseIconicDistant	-1	-1	-1	1	34	0
26	-1	ConcreteReverseIconicDistant	-1	-1	-1	1	38	0
26	-1	ConcreteReverseIconicDistant	-1	-1	-1	1	39	0
26	-1	ConcreteReverseIconicDistant	-1	-1	-1	1	32	0
27	-1	AbstractReverseIconicClose	1	-1	1	1	61	1
27	-1	AbstractReverseIconicClose	1	-1	1	1	67	1
27	-1	AbstractReverseIconicDistant	1	-1	-1	1	75	1
27	-1	ConcreteIconicClose	-1	1	1	1	9	1
27	-1	ConcreteIconicClose	-1	1	1	1	5	1
27	-1	ConcreteIconicClose	-1	1	1	1	2	1
27	-1	ConcreteIconicClose	-1	1	1	1	3	1
27	-1	ConcreteIconicClose	-1	1	1	1	8	1
27	-1	ConcreteIconicDistant	-1	1	-1	1	12	1
27	-1	ConcreteIconicDistant	-1	1	-1	1	14	1
27	-1	ConcreteIconicDistant	-1	1	-1	1	19	1
27	-1	ConcreteReverseIconicClose	-1	-1	1	1	27	1
27	-1	ConcreteReverseIconicClose	-1	-1	1	1	28	1
27	-1	ConcreteReverseIconicClose	-1	-1	1	1	29	1
27	-1	ConcreteReverseIconicClose	-1	-1	1	1	25	1
27	-1	ConcreteReverseIconicClose	-1	-1	1	1	22	1
27	-1	ConcreteReverseIconicDistant	-1	-1	-1	1	31	1
27	-1	ConcreteReverseIconicDistant	-1	-1	-1	1	33	1
27	-1	ConcreteReverseIconicDistant	-1	-1	-1	1	35	1
27	-1	ConcreteReverseIconicDistant	-1	-1	-1	1	34	1
27	-1	ConcreteReverseIconicDistant	-1	-1	-1	1	38	1
27	-1	ConcreteReverseIconicDistant	-1	-1	-1	1	40	1
27	-1	ConcreteReverseIconicDistant	-1	-1	-1	1	32	1
27	-1	AbstractIconicClose	1	1	1	1	49	0
27	-1	AbstractIconicClose	1	1	1	1	48	0
27	-1	AbstractIconicClose	1	1	1	1	44	0
27	-1	AbstractIconicClose	1	1	1	1	43	0
27	-1	AbstractIconicClose	1	1	1	1	50	0
27	-1	AbstractIconicClose	1	1	1	1	41	0
27	-1	AbstractIconicClose	1	1	1	1	45	0
27	-1	AbstractIconicClose	1	1	1	1	42	0
27	-1	AbstractIconicClose	1	1	1	1	46	0
27	-1	AbstractIconicClose	1	1	1	1	47	0
27	-1	AbstractIconicDistant	1	1	-1	1	51	0
27	-1	AbstractIconicDistant	1	1	-1	1	59	0
27	-1	AbstractIconicDistant	1	1	-1	1	60	0
27	-1	AbstractIconicDistant	1	1	-1	1	54	0
27	-1	AbstractIconicDistant	1	1	-1	1	56	0
27	-1	AbstractIconicDistant	1	1	-1	1	57	0
27	-1	AbstractIconicDistant	1	1	-1	1	58	0
27	-1	AbstractIconicDistant	1	1	-1	1	53	0
27	-1	AbstractIconicDistant	1	1	-1	1	52	0
27	-1	AbstractIconicDistant	1	1	-1	1	55	0
27	-1	AbstractReverseIconicClose	1	-1	1	1	68	0
27	-1	AbstractReverseIconicClose	1	-1	1	1	69	0
27	-1	AbstractReverseIconicClose	1	-1	1	1	62	0
27	-1	AbstractReverseIconicClose	1	-1	1	1	63	0
27	-1	AbstractReverseIconicClose	1	-1	1	1	70	0
27	-1	AbstractReverseIconicClose	1	-1	1	1	66	0
[truncated: 3,926 more rows]
