# Supplementary material for: A test of the symbol interdependency hypothesis with both concrete and abstract stimuli
Source: PLoS One. 2018 Mar 28;13(3):e0192719. doi: 10.1371/journal.pone.0192719 (PMC5873929; doi:10.1371/journal.pone.0192719)
Supplement: S3 Dataset — (CSV) [file pone.0192719.s006.csv]

subject	condition	concrete	embodied	symbolic	item	rt
1	AbstractCloseIconic	1	1	1	41	2190
1	AbstractCloseIconic	1	1	1	42	2275
1	AbstractCloseIconic	1	1	1	43	3174
1	AbstractCloseIconic	1	1	1	44	1128
1	AbstractCloseIconic	1	1	1	45	1199
1	AbstractCloseIconic	1	1	1	46	3174
1	AbstractCloseIconic	1	1	1	47	1318
1	AbstractCloseIconic	1	1	1	48	2790
1	AbstractCloseIconic	1	1	1	49	5084
1	AbstractCloseIconic	1	1	1	50	2199
1	AbstractCloseReverseIconic	1	-1	1	61	6967
1	AbstractCloseReverseIconic	1	-1	1	62	4714
1	AbstractCloseReverseIconic	1	-1	1	63	3403
1	AbstractCloseReverseIconic	1	-1	1	64	2293
1	AbstractCloseReverseIconic	1	-1	1	65	2127
1	AbstractCloseReverseIconic	1	-1	1	66	1666
1	AbstractCloseReverseIconic	1	-1	1	67	1765
1	AbstractCloseReverseIconic	1	-1	1	68	1645
1	AbstractCloseReverseIconic	1	-1	1	69	3187
1	AbstractCloseReverseIconic	1	-1	1	70	3886
1	AbstractDistantIconic	1	1	-1	51	1377
1	AbstractDistantIconic	1	1	-1	52	2448
1	AbstractDistantIconic	1	1	-1	53	6432
1	AbstractDistantIconic	1	1	-1	54	1975
1	AbstractDistantIconic	1	1	-1	55	1182
1	AbstractDistantIconic	1	1	-1	56	1571
1	AbstractDistantIconic	1	1	-1	57	4620
1	AbstractDistantIconic	1	1	-1	59	3434
1	AbstractDistantIconic	1	1	-1	60	3816
1	AbstractDistantReverseIconic	1	-1	-1	71	4362
1	AbstractDistantReverseIconic	1	-1	-1	72	1760
1	AbstractDistantReverseIconic	1	-1	-1	73	3088
1	AbstractDistantReverseIconic	1	-1	-1	75	2119
1	AbstractDistantReverseIconic	1	-1	-1	76	2023
1	AbstractDistantReverseIconic	1	-1	-1	77	2517
1	AbstractDistantReverseIconic	1	-1	-1	78	4204
1	AbstractDistantReverseIconic	1	-1	-1	79	2444
1	AbstractDistantReverseIconic	1	-1	-1	80	1754
1	ConcreteCloseIconic	-1	1	-1	1	6294
1	ConcreteCloseIconic	-1	1	-1	10	4573
1	ConcreteCloseIconic	-1	1	-1	2	4139
1	ConcreteCloseIconic	-1	1	-1	3	4424
1	ConcreteCloseIconic	-1	1	-1	4	9724
1	ConcreteCloseIconic	-1	1	-1	5	3784
1	ConcreteCloseIconic	-1	1	-1	6	3059
1	ConcreteCloseIconic	-1	1	-1	7	4664
1	ConcreteCloseIconic	-1	1	-1	8	6810
1	ConcreteCloseIconic	-1	1	-1	9	6324
1	ConcreteCloseReverseIconic	-1	-1	-1	21	5901
1	ConcreteCloseReverseIconic	-1	-1	-1	23	5705
1	ConcreteCloseReverseIconic	-1	-1	-1	24	2993
1	ConcreteCloseReverseIconic	-1	-1	-1	25	2782
1	ConcreteCloseReverseIconic	-1	-1	-1	26	6541
1	ConcreteCloseReverseIconic	-1	-1	-1	27	7609
1	ConcreteCloseReverseIconic	-1	-1	-1	28	2078
1	ConcreteCloseReverseIconic	-1	-1	-1	29	3311
1	ConcreteCloseReverseIconic	-1	-1	-1	30	4701
1	ConcreteDistantIconic	-1	1	-1	11	4243
1	ConcreteDistantIconic	-1	1	-1	12	5318
1	ConcreteDistantIconic	-1	1	-1	13	2005
1	ConcreteDistantIconic	-1	1	-1	14	7587
1	ConcreteDistantIconic	-1	1	-1	15	2255
1	ConcreteDistantIconic	-1	1	-1	16	5736
1	ConcreteDistantIconic	-1	1	-1	17	7144
1	ConcreteDistantIconic	-1	1	-1	18	6016
1	ConcreteDistantIconic	-1	1	-1	19	4081
1	ConcreteDistantIconic	-1	1	-1	20	4904
1	ConcreteDistantReverseIconic	-1	-1	-1	31	6852
1	ConcreteDistantReverseIconic	-1	-1	-1	33	2406
1	ConcreteDistantReverseIconic	-1	-1	-1	34	3914
1	ConcreteDistantReverseIconic	-1	-1	-1	37	4302
1	ConcreteDistantReverseIconic	-1	-1	-1	38	4556
1	ConcreteDistantReverseIconic	-1	-1	-1	39	6646
1	ConcreteDistantReverseIconic	-1	-1	-1	40	5527
3	AbstractCloseIconic	1	1	1	41	1457
3	AbstractCloseIconic	1	1	1	42	1936
3	AbstractCloseIconic	1	1	1	43	1413
3	AbstractCloseIconic	1	1	1	45	1608
3	AbstractCloseIconic	1	1	1	46	1189
3	AbstractCloseIconic	1	1	1	47	956
3	AbstractCloseIconic	1	1	1	48	2818
3	AbstractCloseIconic	1	1	1	49	4882
3	AbstractCloseIconic	1	1	1	50	3374
3	AbstractCloseReverseIconic	1	-1	1	61	1751
3	AbstractCloseReverseIconic	1	-1	1	63	1472
3	AbstractCloseReverseIconic	1	-1	1	64	1752
3	AbstractCloseReverseIconic	1	-1	1	65	1967
3	AbstractCloseReverseIconic	1	-1	1	66	2291
3	AbstractCloseReverseIconic	1	-1	1	67	2241
3	AbstractCloseReverseIconic	1	-1	1	68	1957
3	AbstractCloseReverseIconic	1	-1	1	69	2190
3	AbstractCloseReverseIconic	1	-1	1	70	2670
3	AbstractDistantIconic	1	1	-1	51	3870
3	AbstractDistantIconic	1	1	-1	52	1497
3	AbstractDistantIconic	1	1	-1	53	1170
3	AbstractDistantIconic	1	1	-1	54	1538
3	AbstractDistantIconic	1	1	-1	55	2602
3	AbstractDistantIconic	1	1	-1	56	1512
3	AbstractDistantIconic	1	1	-1	57	2937
3	AbstractDistantIconic	1	1	-1	58	5800
3	AbstractDistantIconic	1	1	-1	59	2637
3	AbstractDistantIconic	1	1	-1	60	1550
3	AbstractDistantReverseIconic	1	-1	-1	71	1384
3	AbstractDistantReverseIconic	1	-1	-1	72	1383
3	AbstractDistantReverseIconic	1	-1	-1	73	2510
3	AbstractDistantReverseIconic	1	-1	-1	75	2548
3	AbstractDistantReverseIconic	1	-1	-1	76	3069
3	AbstractDistantReverseIconic	1	-1	-1	78	3623
3	AbstractDistantReverseIconic	1	-1	-1	79	3001
3	AbstractDistantReverseIconic	1	-1	-1	80	1834
3	ConcreteCloseIconic	-1	1	-1	1	1628
3	ConcreteCloseIconic	-1	1	-1	10	2009
3	ConcreteCloseIconic	-1	1	-1	2	1294
3	ConcreteCloseIconic	-1	1	-1	3	1854
3	ConcreteCloseIconic	-1	1	-1	4	2556
3	ConcreteCloseIconic	-1	1	-1	6	2647
3	ConcreteCloseIconic	-1	1	-1	9	2594
3	ConcreteCloseReverseIconic	-1	-1	-1	21	3031
3	ConcreteCloseReverseIconic	-1	-1	-1	23	2665
3	ConcreteCloseReverseIconic	-1	-1	-1	24	1721
3	ConcreteCloseReverseIconic	-1	-1	-1	25	1920
3	ConcreteCloseReverseIconic	-1	-1	-1	27	3457
3	ConcreteCloseReverseIconic	-1	-1	-1	29	1989
3	ConcreteCloseReverseIconic	-1	-1	-1	30	3441
3	ConcreteDistantIconic	-1	1	-1	11	2247
3	ConcreteDistantIconic	-1	1	-1	12	3609
3	ConcreteDistantIconic	-1	1	-1	13	2125
3	ConcreteDistantIconic	-1	1	-1	14	4706
3	ConcreteDistantIconic	-1	1	-1	15	1795
3	ConcreteDistantIconic	-1	1	-1	16	2903
3	ConcreteDistantIconic	-1	1	-1	17	2002
3	ConcreteDistantIconic	-1	1	-1	18	4316
3	ConcreteDistantIconic	-1	1	-1	20	1803
3	ConcreteDistantReverseIconic	-1	-1	-1	32	2096
3	ConcreteDistantReverseIconic	-1	-1	-1	34	2556
3	ConcreteDistantReverseIconic	-1	-1	-1	36	4029
3	ConcreteDistantReverseIconic	-1	-1	-1	39	2344
3	ConcreteDistantReverseIconic	-1	-1	-1	40	2533
5	AbstractCloseIconic	1	1	1	41	1406
5	AbstractCloseIconic	1	1	1	42	1826
5	AbstractCloseIconic	1	1	1	43	5258
5	AbstractCloseIconic	1	1	1	44	1148
5	AbstractCloseIconic	1	1	1	45	1466
5	AbstractCloseIconic	1	1	1	46	1062
5	AbstractCloseIconic	1	1	1	47	2002
5	AbstractCloseIconic	1	1	1	48	2911
5	AbstractCloseIconic	1	1	1	50	1859
5	AbstractCloseReverseIconic	1	-1	1	61	3471
5	AbstractCloseReverseIconic	1	-1	1	62	2714
5	AbstractCloseReverseIconic	1	-1	1	64	3503
5	AbstractCloseReverseIconic	1	-1	1	65	4954
5	AbstractCloseReverseIconic	1	-1	1	66	3051
5	AbstractCloseReverseIconic	1	-1	1	67	2052
5	AbstractCloseReverseIconic	1	-1	1	68	1934
5	AbstractCloseReverseIconic	1	-1	1	69	2270
5	AbstractCloseReverseIconic	1	-1	1	70	3347
5	AbstractDistantIconic	1	1	-1	51	2764
5	AbstractDistantIconic	1	1	-1	52	1940
5	AbstractDistantIconic	1	1	-1	53	1632
5	AbstractDistantIconic	1	1	-1	54	3825
5	AbstractDistantIconic	1	1	-1	55	1035
5	AbstractDistantIconic	1	1	-1	56	1292
5	AbstractDistantIconic	1	1	-1	57	2162
5	AbstractDistantIconic	1	1	-1	58	4278
5	AbstractDistantIconic	1	1	-1	59	3650
5	AbstractDistantIconic	1	1	-1	60	2127
5	AbstractDistantReverseIconic	1	-1	-1	71	1883
5	AbstractDistantReverseIconic	1	-1	-1	72	3121
5	AbstractDistantReverseIconic	1	-1	-1	73	2459
5	AbstractDistantReverseIconic	1	-1	-1	74	3924
5	AbstractDistantReverseIconic	1	-1	-1	75	2303
5	AbstractDistantReverseIconic	1	-1	-1	76	4059
5	AbstractDistantReverseIconic	1	-1	-1	77	2311
5	AbstractDistantReverseIconic	1	-1	-1	78	3543
5	AbstractDistantReverseIconic	1	-1	-1	79	1528
5	AbstractDistantReverseIconic	1	-1	-1	80	2211
5	ConcreteCloseIconic	-1	1	-1	1	1391
5	ConcreteCloseIconic	-1	1	-1	10	1247
5	ConcreteCloseIconic	-1	1	-1	2	3332
5	ConcreteCloseIconic	-1	1	-1	3	2099
5	ConcreteCloseIconic	-1	1	-1	4	3011
5	ConcreteCloseIconic	-1	1	-1	5	3534
5	ConcreteCloseIconic	-1	1	-1	6	2300
5	ConcreteCloseIconic	-1	1	-1	7	3369
5	ConcreteCloseIconic	-1	1	-1	8	1686
5	ConcreteCloseIconic	-1	1	-1	9	1566
5	ConcreteCloseReverseIconic	-1	-1	-1	21	3235
5	ConcreteCloseReverseIconic	-1	-1	-1	23	4229
5	ConcreteCloseReverseIconic	-1	-1	-1	24	2989
5	ConcreteCloseReverseIconic	-1	-1	-1	25	1636
5	ConcreteCloseReverseIconic	-1	-1	-1	26	4277
5	ConcreteCloseReverseIconic	-1	-1	-1	27	1811
5	ConcreteCloseReverseIconic	-1	-1	-1	28	3226
5	ConcreteCloseReverseIconic	-1	-1	-1	29	2064
5	ConcreteCloseReverseIconic	-1	-1	-1	30	1809
5	ConcreteDistantIconic	-1	1	-1	11	2815
5	ConcreteDistantIconic	-1	1	-1	12	2342
5	ConcreteDistantIconic	-1	1	-1	13	1728
5	ConcreteDistantIconic	-1	1	-1	14	2126
5	ConcreteDistantIconic	-1	1	-1	15	1400
5	ConcreteDistantIconic	-1	1	-1	16	1873
5	ConcreteDistantIconic	-1	1	-1	17	2767
5	ConcreteDistantIconic	-1	1	-1	18	3367
5	ConcreteDistantIconic	-1	1	-1	19	2654
5	ConcreteDistantIconic	-1	1	-1	20	1704
5	ConcreteDistantReverseIconic	-1	-1	-1	31	2751
5	ConcreteDistantReverseIconic	-1	-1	-1	32	2878
5	ConcreteDistantReverseIconic	-1	-1	-1	33	3765
5	ConcreteDistantReverseIconic	-1	-1	-1	36	2328
5	ConcreteDistantReverseIconic	-1	-1	-1	37	3545
5	ConcreteDistantReverseIconic	-1	-1	-1	38	2370
5	ConcreteDistantReverseIconic	-1	-1	-1	39	2426
5	ConcreteDistantReverseIconic	-1	-1	-1	40	1909
6	AbstractCloseIconic	1	1	1	41	1100
6	AbstractCloseIconic	1	1	1	42	883
6	AbstractCloseIconic	1	1	1	43	1880
6	AbstractCloseIconic	1	1	1	44	899
6	AbstractCloseIconic	1	1	1	45	8909
6	AbstractCloseIconic	1	1	1	46	979
6	AbstractCloseIconic	1	1	1	47	1121
6	AbstractCloseIconic	1	1	1	48	2033
6	AbstractCloseIconic	1	1	1	49	2519
6	AbstractCloseIconic	1	1	1	50	712
6	AbstractCloseReverseIconic	1	-1	1	61	1497
6	AbstractCloseReverseIconic	1	-1	1	62	1789
6	AbstractCloseReverseIconic	1	-1	1	63	955
6	AbstractCloseReverseIconic	1	-1	1	64	1600
6	AbstractCloseReverseIconic	1	-1	1	65	1371
6	AbstractCloseReverseIconic	1	-1	1	66	1083
6	AbstractCloseReverseIconic	1	-1	1	67	1053
6	AbstractCloseReverseIconic	1	-1	1	68	1164
6	AbstractCloseReverseIconic	1	-1	1	69	1234
6	AbstractCloseReverseIconic	1	-1	1	70	3583
6	AbstractDistantIconic	1	1	-1	51	1376
6	AbstractDistantIconic	1	1	-1	52	977
6	AbstractDistantIconic	1	1	-1	53	801
6	AbstractDistantIconic	1	1	-1	54	1027
6	AbstractDistantIconic	1	1	-1	55	1473
6	AbstractDistantIconic	1	1	-1	56	970
6	AbstractDistantIconic	1	1	-1	57	1548
6	AbstractDistantIconic	1	1	-1	58	873
6	AbstractDistantIconic	1	1	-1	59	1454
6	AbstractDistantIconic	1	1	-1	60	1533
6	AbstractDistantReverseIconic	1	-1	-1	71	1682
6	AbstractDistantReverseIconic	1	-1	-1	72	897
6	AbstractDistantReverseIconic	1	-1	-1	73	1055
6	AbstractDistantReverseIconic	1	-1	-1	74	1329
6	AbstractDistantReverseIconic	1	-1	-1	75	1404
6	AbstractDistantReverseIconic	1	-1	-1	76	1359
6	AbstractDistantReverseIconic	1	-1	-1	77	1530
6	AbstractDistantReverseIconic	1	-1	-1	78	1749
6	AbstractDistantReverseIconic	1	-1	-1	79	1480
6	AbstractDistantReverseIconic	1	-1	-1	80	842
6	ConcreteCloseIconic	-1	1	-1	1	1248
6	ConcreteCloseIconic	-1	1	-1	10	1140
6	ConcreteCloseIconic	-1	1	-1	2	1231
6	ConcreteCloseIconic	-1	1	-1	4	2050
6	ConcreteCloseIconic	-1	1	-1	5	1509
6	ConcreteCloseIconic	-1	1	-1	6	2611
6	ConcreteCloseIconic	-1	1	-1	8	1504
6	ConcreteCloseIconic	-1	1	-1	9	1705
6	ConcreteCloseReverseIconic	-1	-1	-1	21	2367
6	ConcreteCloseReverseIconic	-1	-1	-1	23	1692
6	ConcreteCloseReverseIconic	-1	-1	-1	24	1501
6	ConcreteCloseReverseIconic	-1	-1	-1	25	1551
6	ConcreteCloseReverseIconic	-1	-1	-1	27	1439
6	ConcreteCloseReverseIconic	-1	-1	-1	28	3268
6	ConcreteCloseReverseIconic	-1	-1	-1	29	1589
6	ConcreteCloseReverseIconic	-1	-1	-1	30	1439
6	ConcreteDistantIconic	-1	1	-1	12	2168
6	ConcreteDistantIconic	-1	1	-1	13	2361
6	ConcreteDistantIconic	-1	1	-1	14	2283
6	ConcreteDistantIconic	-1	1	-1	15	2138
6	ConcreteDistantIconic	-1	1	-1	16	1756
6	ConcreteDistantIconic	-1	1	-1	17	1218
6	ConcreteDistantIconic	-1	1	-1	18	1397
6	ConcreteDistantIconic	-1	1	-1	19	1455
6	ConcreteDistantIconic	-1	1	-1	20	1609
6	ConcreteDistantReverseIconic	-1	-1	-1	31	1272
6	ConcreteDistantReverseIconic	-1	-1	-1	32	2336
6	ConcreteDistantReverseIconic	-1	-1	-1	34	2417
6	ConcreteDistantReverseIconic	-1	-1	-1	36	1715
6	ConcreteDistantReverseIconic	-1	-1	-1	37	3741
6	ConcreteDistantReverseIconic	-1	-1	-1	38	2875
6	ConcreteDistantReverseIconic	-1	-1	-1	39	1274
6	ConcreteDistantReverseIconic	-1	-1	-1	40	1486
7	AbstractCloseIconic	1	1	1	41	948
7	AbstractCloseIconic	1	1	1	42	894
7	AbstractCloseIconic	1	1	1	43	1788
7	AbstractCloseIconic	1	1	1	44	1722
7	AbstractCloseIconic	1	1	1	46	846
7	AbstractCloseIconic	1	1	1	47	1009
7	AbstractCloseIconic	1	1	1	48	1807
7	AbstractCloseIconic	1	1	1	49	3329
7	AbstractCloseIconic	1	1	1	50	943
7	AbstractCloseReverseIconic	1	-1	1	61	1196
7	AbstractCloseReverseIconic	1	-1	1	62	1375
7	AbstractCloseReverseIconic	1	-1	1	63	793
7	AbstractCloseReverseIconic	1	-1	1	64	1706
7	AbstractCloseReverseIconic	1	-1	1	65	1100
7	AbstractCloseReverseIconic	1	-1	1	66	1109
7	AbstractCloseReverseIconic	1	-1	1	67	951
7	AbstractCloseReverseIconic	1	-1	1	68	1042
7	AbstractCloseReverseIconic	1	-1	1	69	1132
7	AbstractCloseReverseIconic	1	-1	1	70	1285
7	AbstractDistantIconic	1	1	-1	51	1731
7	AbstractDistantIconic	1	1	-1	52	962
7	AbstractDistantIconic	1	1	-1	53	1874
7	AbstractDistantIconic	1	1	-1	54	843
7	AbstractDistantIconic	1	1	-1	55	1241
7	AbstractDistantIconic	1	1	-1	56	1020
7	AbstractDistantIconic	1	1	-1	57	992
7	AbstractDistantIconic	1	1	-1	58	2059
7	AbstractDistantIconic	1	1	-1	59	3389
7	AbstractDistantReverseIconic	1	-1	-1	71	1382
7	AbstractDistantReverseIconic	1	-1	-1	72	1296
7	AbstractDistantReverseIconic	1	-1	-1	73	1193
7	AbstractDistantReverseIconic	1	-1	-1	74	1710
7	AbstractDistantReverseIconic	1	-1	-1	75	2622
7	AbstractDistantReverseIconic	1	-1	-1	76	1168
7	AbstractDistantReverseIconic	1	-1	-1	77	1188
7	AbstractDistantReverseIconic	1	-1	-1	78	1721
7	AbstractDistantReverseIconic	1	-1	-1	79	2148
7	AbstractDistantReverseIconic	1	-1	-1	80	1166
7	ConcreteCloseIconic	-1	1	-1	10	1715
7	ConcreteCloseIconic	-1	1	-1	2	1367
7	ConcreteCloseIconic	-1	1	-1	3	1156
7	ConcreteCloseIconic	-1	1	-1	4	1807
7	ConcreteCloseIconic	-1	1	-1	5	1848
7	ConcreteCloseIconic	-1	1	-1	6	2998
7	ConcreteCloseIconic	-1	1	-1	7	1696
7	ConcreteCloseIconic	-1	1	-1	8	2771
7	ConcreteCloseIconic	-1	1	-1	9	2471
7	ConcreteCloseReverseIconic	-1	-1	-1	21	2156
7	ConcreteCloseReverseIconic	-1	-1	-1	23	4684
7	ConcreteCloseReverseIconic	-1	-1	-1	24	1335
7	ConcreteCloseReverseIconic	-1	-1	-1	25	2928
7	ConcreteCloseReverseIconic	-1	-1	-1	26	3247
7	ConcreteCloseReverseIconic	-1	-1	-1	27	2249
7	ConcreteCloseReverseIconic	-1	-1	-1	28	1466
7	ConcreteCloseReverseIconic	-1	-1	-1	29	1887
7	ConcreteCloseReverseIconic	-1	-1	-1	30	2136
7	ConcreteDistantIconic	-1	1	-1	11	1596
7	ConcreteDistantIconic	-1	1	-1	12	2293
7	ConcreteDistantIconic	-1	1	-1	13	2318
7	ConcreteDistantIconic	-1	1	-1	14	2391
7	ConcreteDistantIconic	-1	1	-1	15	1907
7	ConcreteDistantIconic	-1	1	-1	16	1799
7	ConcreteDistantIconic	-1	1	-1	17	1038
7	ConcreteDistantIconic	-1	1	-1	18	2579
7	ConcreteDistantIconic	-1	1	-1	19	1413
7	ConcreteDistantIconic	-1	1	-1	20	1343
7	ConcreteDistantReverseIconic	-1	-1	-1	31	1780
7	ConcreteDistantReverseIconic	-1	-1	-1	32	3642
7	ConcreteDistantReverseIconic	-1	-1	-1	33	3449
7	ConcreteDistantReverseIconic	-1	-1	-1	34	2559
7	ConcreteDistantReverseIconic	-1	-1	-1	36	1708
7	ConcreteDistantReverseIconic	-1	-1	-1	37	1860
7	ConcreteDistantReverseIconic	-1	-1	-1	38	1996
7	ConcreteDistantReverseIconic	-1	-1	-1	39	1616
7	ConcreteDistantReverseIconic	-1	-1	-1	40	2056
9	AbstractCloseIconic	1	1	1	41	1050
9	AbstractCloseIconic	1	1	1	42	930
9	AbstractCloseIconic	1	1	1	43	1026
9	AbstractCloseIconic	1	1	1	44	961
9	AbstractCloseIconic	1	1	1	45	641
9	AbstractCloseIconic	1	1	1	46	1019
9	AbstractCloseIconic	1	1	1	47	1027
9	AbstractCloseIconic	1	1	1	48	2119
9	AbstractCloseIconic	1	1	1	49	2150
9	AbstractCloseIconic	1	1	1	50	1564
9	AbstractCloseReverseIconic	1	-1	1	61	967
9	AbstractCloseReverseIconic	1	-1	1	62	1897
9	AbstractCloseReverseIconic	1	-1	1	63	2405
9	AbstractCloseReverseIconic	1	-1	1	64	1157
9	AbstractCloseReverseIconic	1	-1	1	65	898
9	AbstractCloseReverseIconic	1	-1	1	66	1117
9	AbstractCloseReverseIconic	1	-1	1	67	1441
9	AbstractCloseReverseIconic	1	-1	1	68	824
9	AbstractCloseReverseIconic	1	-1	1	69	929
9	AbstractCloseReverseIconic	1	-1	1	70	1125
9	AbstractDistantIconic	1	1	-1	51	981
9	AbstractDistantIconic	1	1	-1	52	1091
9	AbstractDistantIconic	1	1	-1	54	1125
9	AbstractDistantIconic	1	1	-1	55	1274
9	AbstractDistantIconic	1	1	-1	56	1306
9	AbstractDistantIconic	1	1	-1	57	831
9	AbstractDistantIconic	1	1	-1	58	1098
9	AbstractDistantIconic	1	1	-1	59	1171
9	AbstractDistantIconic	1	1	-1	60	2045
9	AbstractDistantReverseIconic	1	-1	-1	71	1450
9	AbstractDistantReverseIconic	1	-1	-1	72	1304
9	AbstractDistantReverseIconic	1	-1	-1	73	3362
9	AbstractDistantReverseIconic	1	-1	-1	74	1264
9	AbstractDistantReverseIconic	1	-1	-1	75	1605
9	AbstractDistantReverseIconic	1	-1	-1	76	1028
9	AbstractDistantReverseIconic	1	-1	-1	77	1244
9	AbstractDistantReverseIconic	1	-1	-1	78	1959
9	AbstractDistantReverseIconic	1	-1	-1	79	1946
9	AbstractDistantReverseIconic	1	-1	-1	80	1136
9	ConcreteCloseIconic	-1	1	-1	1	1532
9	ConcreteCloseIconic	-1	1	-1	10	2085
9	ConcreteCloseIconic	-1	1	-1	2	1184
9	ConcreteCloseIconic	-1	1	-1	3	1654
9	ConcreteCloseIconic	-1	1	-1	4	1255
9	ConcreteCloseIconic	-1	1	-1	5	1125
9	ConcreteCloseIconic	-1	1	-1	6	1923
9	ConcreteCloseIconic	-1	1	-1	7	2094
9	ConcreteCloseIconic	-1	1	-1	8	1457
9	ConcreteCloseIconic	-1	1	-1	9	2115
9	ConcreteCloseReverseIconic	-1	-1	-1	21	2287
9	ConcreteCloseReverseIconic	-1	-1	-1	23	1187
9	ConcreteCloseReverseIconic	-1	-1	-1	24	1156
9	ConcreteCloseReverseIconic	-1	-1	-1	25	1767
9	ConcreteCloseReverseIconic	-1	-1	-1	26	1551
9	ConcreteCloseReverseIconic	-1	-1	-1	27	1232
9	ConcreteCloseReverseIconic	-1	-1	-1	28	1061
9	ConcreteCloseReverseIconic	-1	-1	-1	29	2155
9	ConcreteCloseReverseIconic	-1	-1	-1	30	1379
9	ConcreteDistantIconic	-1	1	-1	11	1348
9	ConcreteDistantIconic	-1	1	-1	12	2758
9	ConcreteDistantIconic	-1	1	-1	13	1544
9	ConcreteDistantIconic	-1	1	-1	14	2039
9	ConcreteDistantIconic	-1	1	-1	15	1263
9	ConcreteDistantIconic	-1	1	-1	16	1836
9	ConcreteDistantIconic	-1	1	-1	17	1289
9	ConcreteDistantIconic	-1	1	-1	18	1568
9	ConcreteDistantIconic	-1	1	-1	19	1254
9	ConcreteDistantIconic	-1	1	-1	20	2127
9	ConcreteDistantReverseIconic	-1	-1	-1	31	1169
9	ConcreteDistantReverseIconic	-1	-1	-1	32	4320
9	ConcreteDistantReverseIconic	-1	-1	-1	33	1866
9	ConcreteDistantReverseIconic	-1	-1	-1	34	1686
9	ConcreteDistantReverseIconic	-1	-1	-1	36	1855
9	ConcreteDistantReverseIconic	-1	-1	-1	37	1475
9	ConcreteDistantReverseIconic	-1	-1	-1	38	1562
9	ConcreteDistantReverseIconic	-1	-1	-1	39	1637
9	ConcreteDistantReverseIconic	-1	-1	-1	40	1257
10	AbstractCloseIconic	1	1	1	41	1651
10	AbstractCloseIconic	1	1	1	42	781
10	AbstractCloseIconic	1	1	1	43	1256
10	AbstractCloseIconic	1	1	1	44	686
10	AbstractCloseIconic	1	1	1	45	1468
10	AbstractCloseIconic	1	1	1	46	2412
10	AbstractCloseIconic	1	1	1	47	1162
10	AbstractCloseIconic	1	1	1	48	2087
10	AbstractCloseIconic	1	1	1	49	5379
10	AbstractCloseIconic	1	1	1	50	1087
10	AbstractCloseReverseIconic	1	-1	1	61	1197
10	AbstractCloseReverseIconic	1	-1	1	63	1244
10	AbstractCloseReverseIconic	1	-1	1	64	1740
10	AbstractCloseReverseIconic	1	-1	1	65	1189
10	AbstractCloseReverseIconic	1	-1	1	66	1172
10	AbstractCloseReverseIconic	1	-1	1	67	1132
10	AbstractCloseReverseIconic	1	-1	1	68	2214
10	AbstractCloseReverseIconic	1	-1	1	69	1306
10	AbstractCloseReverseIconic	1	-1	1	70	1720
10	AbstractDistantIconic	1	1	-1	51	1281
10	AbstractDistantIconic	1	1	-1	52	927
10	AbstractDistantIconic	1	1	-1	53	1662
10	AbstractDistantIconic	1	1	-1	54	1029
10	AbstractDistantIconic	1	1	-1	55	1256
10	AbstractDistantIconic	1	1	-1	56	897
10	AbstractDistantIconic	1	1	-1	57	1204
10	AbstractDistantIconic	1	1	-1	58	1790
10	AbstractDistantIconic	1	1	-1	59	1843
10	AbstractDistantIconic	1	1	-1	60	2038
10	AbstractDistantReverseIconic	1	-1	-1	71	3474
10	AbstractDistantReverseIconic	1	-1	-1	72	1110
10	AbstractDistantReverseIconic	1	-1	-1	73	2238
10	AbstractDistantReverseIconic	1	-1	-1	74	2157
10	AbstractDistantReverseIconic	1	-1	-1	75	1011
10	AbstractDistantReverseIconic	1	-1	-1	76	1927
10	AbstractDistantReverseIconic	1	-1	-1	77	2025
10	AbstractDistantReverseIconic	1	-1	-1	78	2087
10	AbstractDistantReverseIconic	1	-1	-1	79	1519
10	AbstractDistantReverseIconic	1	-1	-1	80	1780
10	ConcreteCloseIconic	-1	1	-1	1	2067
10	ConcreteCloseIconic	-1	1	-1	10	2126
10	ConcreteCloseIconic	-1	1	-1	2	1225
10	ConcreteCloseIconic	-1	1	-1	3	1282
10	ConcreteCloseIconic	-1	1	-1	4	3227
10	ConcreteCloseIconic	-1	1	-1	5	1979
10	ConcreteCloseIconic	-1	1	-1	6	2757
10	ConcreteCloseIconic	-1	1	-1	7	1673
10	ConcreteCloseIconic	-1	1	-1	8	3758
10	ConcreteCloseIconic	-1	1	-1	9	4555
10	ConcreteCloseReverseIconic	-1	-1	-1	21	2371
10	ConcreteCloseReverseIconic	-1	-1	-1	23	4439
10	ConcreteCloseReverseIconic	-1	-1	-1	24	2431
10	ConcreteCloseReverseIconic	-1	-1	-1	25	1337
10	ConcreteCloseReverseIconic	-1	-1	-1	26	2376
10	ConcreteCloseReverseIconic	-1	-1	-1	28	1639
10	ConcreteCloseReverseIconic	-1	-1	-1	29	3186
10	ConcreteCloseReverseIconic	-1	-1	-1	30	2557
10	ConcreteDistantIconic	-1	1	-1	11	3143
10	ConcreteDistantIconic	-1	1	-1	12	3374
10	ConcreteDistantIconic	-1	1	-1	13	1196
10	ConcreteDistantIconic	-1	1	-1	14	3431
10	ConcreteDistantIconic	-1	1	-1	15	1369
10	ConcreteDistantIconic	-1	1	-1	16	2471
10	ConcreteDistantIconic	-1	1	-1	17	1904
10	ConcreteDistantIconic	-1	1	-1	18	2375
10	ConcreteDistantIconic	-1	1	-1	19	2122
10	ConcreteDistantIconic	-1	1	-1	20	2337
10	ConcreteDistantReverseIconic	-1	-1	-1	31	2057
10	ConcreteDistantReverseIconic	-1	-1	-1	32	2020
10	ConcreteDistantReverseIconic	-1	-1	-1	33	3638
10	ConcreteDistantReverseIconic	-1	-1	-1	34	4440
10	ConcreteDistantReverseIconic	-1	-1	-1	36	3410
10	ConcreteDistantReverseIconic	-1	-1	-1	37	2186
10	ConcreteDistantReverseIconic	-1	-1	-1	38	1595
10	ConcreteDistantReverseIconic	-1	-1	-1	39	3307
10	ConcreteDistantReverseIconic	-1	-1	-1	40	4066
11	AbstractCloseIconic	1	1	1	41	1511
11	AbstractCloseIconic	1	1	1	42	676
11	AbstractCloseIconic	1	1	1	43	1906
11	AbstractCloseIconic	1	1	1	44	1020
11	AbstractCloseIconic	1	1	1	45	1502
11	AbstractCloseIconic	1	1	1	46	826
11	AbstractCloseIconic	1	1	1	47	1239
11	AbstractCloseIconic	1	1	1	48	2613
11	AbstractCloseIconic	1	1	1	50	1137
11	AbstractCloseReverseIconic	1	-1	1	61	2639
11	AbstractCloseReverseIconic	1	-1	1	63	4223
11	AbstractCloseReverseIconic	1	-1	1	65	1959
11	AbstractCloseReverseIconic	1	-1	1	66	2328
11	AbstractCloseReverseIconic	1	-1	1	67	1100
11	AbstractCloseReverseIconic	1	-1	1	68	1015
11	AbstractCloseReverseIconic	1	-1	1	69	1404
11	AbstractCloseReverseIconic	1	-1	1	70	2579
11	AbstractDistantIconic	1	1	-1	51	1107
11	AbstractDistantIconic	1	1	-1	52	1476
11	AbstractDistantIconic	1	1	-1	54	1171
11	AbstractDistantIconic	1	1	-1	55	1561
11	AbstractDistantIconic	1	1	-1	56	1527
11	AbstractDistantIconic	1	1	-1	57	1833
11	AbstractDistantIconic	1	1	-1	58	986
11	AbstractDistantIconic	1	1	-1	59	1300
11	AbstractDistantIconic	1	1	-1	60	1342
11	AbstractDistantReverseIconic	1	-1	-1	71	1482
11	AbstractDistantReverseIconic	1	-1	-1	72	1518
11	AbstractDistantReverseIconic	1	-1	-1	74	1458
11	AbstractDistantReverseIconic	1	-1	-1	75	1811
11	AbstractDistantReverseIconic	1	-1	-1	76	2162
11	AbstractDistantReverseIconic	1	-1	-1	77	1730
11	AbstractDistantReverseIconic	1	-1	-1	78	1432
11	AbstractDistantReverseIconic	1	-1	-1	79	1469
11	AbstractDistantReverseIconic	1	-1	-1	80	780
11	ConcreteCloseIconic	-1	1	-1	1	1631
11	ConcreteCloseIconic	-1	1	-1	10	1757
11	ConcreteCloseIconic	-1	1	-1	2	1363
11	ConcreteCloseIconic	-1	1	-1	3	2168
11	ConcreteCloseIconic	-1	1	-1	4	1615
11	ConcreteCloseIconic	-1	1	-1	5	1373
11	ConcreteCloseIconic	-1	1	-1	6	1916
11	ConcreteCloseIconic	-1	1	-1	7	1606
11	ConcreteCloseIconic	-1	1	-1	8	5873
11	ConcreteCloseIconic	-1	1	-1	9	1563
11	ConcreteCloseReverseIconic	-1	-1	-1	21	2383
11	ConcreteCloseReverseIconic	-1	-1	-1	23	1254
11	ConcreteCloseReverseIconic	-1	-1	-1	24	1701
11	ConcreteCloseReverseIconic	-1	-1	-1	25	1014
11	ConcreteCloseReverseIconic	-1	-1	-1	26	2262
11	ConcreteCloseReverseIconic	-1	-1	-1	27	1209
11	ConcreteCloseReverseIconic	-1	-1	-1	28	1374
11	ConcreteCloseReverseIconic	-1	-1	-1	29	2018
11	ConcreteCloseReverseIconic	-1	-1	-1	30	1670
11	ConcreteDistantIconic	-1	1	-1	12	3432
11	ConcreteDistantIconic	-1	1	-1	13	1623
11	ConcreteDistantIconic	-1	1	-1	14	3576
11	ConcreteDistantIconic	-1	1	-1	15	2800
11	ConcreteDistantIconic	-1	1	-1	16	3619
11	ConcreteDistantIconic	-1	1	-1	17	3846
11	ConcreteDistantIconic	-1	1	-1	18	2191
11	ConcreteDistantIconic	-1	1	-1	19	3163
11	ConcreteDistantIconic	-1	1	-1	20	1901
11	ConcreteDistantReverseIconic	-1	-1	-1	31	904
11	ConcreteDistantReverseIconic	-1	-1	-1	32	2269
11	ConcreteDistantReverseIconic	-1	-1	-1	33	1457
11	ConcreteDistantReverseIconic	-1	-1	-1	34	1914
11	ConcreteDistantReverseIconic	-1	-1	-1	36	1792
11	ConcreteDistantReverseIconic	-1	-1	-1	37	1940
11	ConcreteDistantReverseIconic	-1	-1	-1	38	2034
11	ConcreteDistantReverseIconic	-1	-1	-1	39	2482
11	ConcreteDistantReverseIconic	-1	-1	-1	40	2338
12	AbstractCloseIconic	1	1	1	41	3178
12	AbstractCloseIconic	1	1	1	42	1612
12	AbstractCloseIconic	1	1	1	43	2118
12	AbstractCloseIconic	1	1	1	44	1411
12	AbstractCloseIconic	1	1	1	45	1219
12	AbstractCloseIconic	1	1	1	46	1969
12	AbstractCloseIconic	1	1	1	47	1140
12	AbstractCloseIconic	1	1	1	48	1492
12	AbstractCloseIconic	1	1	1	49	4353
12	AbstractCloseIconic	1	1	1	50	1233
12	AbstractCloseReverseIconic	1	-1	1	61	2638
12	AbstractCloseReverseIconic	1	-1	1	62	2661
12	AbstractCloseReverseIconic	1	-1	1	63	3284
12	AbstractCloseReverseIconic	1	-1	1	64	1084
12	AbstractCloseReverseIconic	1	-1	1	65	3312
12	AbstractCloseReverseIconic	1	-1	1	66	1615
12	AbstractCloseReverseIconic	1	-1	1	67	2365
12	AbstractCloseReverseIconic	1	-1	1	68	1317
12	AbstractCloseReverseIconic	1	-1	1	69	1797
12	AbstractDistantIconic	1	1	-1	51	2869
12	AbstractDistantIconic	1	1	-1	52	2331
12	AbstractDistantIconic	1	1	-1	53	1058
12	AbstractDistantIconic	1	1	-1	54	2941
12	AbstractDistantIconic	1	1	-1	55	2431
12	AbstractDistantIconic	1	1	-1	56	1698
12	AbstractDistantIconic	1	1	-1	57	1278
12	AbstractDistantIconic	1	1	-1	58	1730
12	AbstractDistantIconic	1	1	-1	59	3011
12	AbstractDistantIconic	1	1	-1	60	1750
12	AbstractDistantReverseIconic	1	-1	-1	71	2478
12	AbstractDistantReverseIconic	1	-1	-1	72	1952
12	AbstractDistantReverseIconic	1	-1	-1	73	1922
12	AbstractDistantReverseIconic	1	-1	-1	74	1402
12	AbstractDistantReverseIconic	1	-1	-1	75	1455
12	AbstractDistantReverseIconic	1	-1	-1	76	2887
12	AbstractDistantReverseIconic	1	-1	-1	77	2530
12	AbstractDistantReverseIconic	1	-1	-1	78	3027
12	AbstractDistantReverseIconic	1	-1	-1	79	6814
12	AbstractDistantReverseIconic	1	-1	-1	80	1191
12	ConcreteCloseIconic	-1	1	-1	1	4157
12	ConcreteCloseIconic	-1	1	-1	3	8274
12	ConcreteCloseIconic	-1	1	-1	5	1458
12	ConcreteCloseIconic	-1	1	-1	6	4236
12	ConcreteCloseIconic	-1	1	-1	7	2013
12	ConcreteCloseIconic	-1	1	-1	8	5618
12	ConcreteCloseReverseIconic	-1	-1	-1	21	2717
12	ConcreteCloseReverseIconic	-1	-1	-1	23	2005
12	ConcreteCloseReverseIconic	-1	-1	-1	26	3645
12	ConcreteCloseReverseIconic	-1	-1	-1	27	5565
12	ConcreteCloseReverseIconic	-1	-1	-1	28	2650
12	ConcreteCloseReverseIconic	-1	-1	-1	29	8078
12	ConcreteCloseReverseIconic	-1	-1	-1	30	2823
12	ConcreteDistantIconic	-1	1	-1	11	2658
12	ConcreteDistantIconic	-1	1	-1	12	2396
12	ConcreteDistantIconic	-1	1	-1	13	2014
12	ConcreteDistantIconic	-1	1	-1	14	1874
12	ConcreteDistantIconic	-1	1	-1	15	2921
12	ConcreteDistantIconic	-1	1	-1	16	4015
12	ConcreteDistantIconic	-1	1	-1	17	4617
12	ConcreteDistantIconic	-1	1	-1	18	3770
12	ConcreteDistantIconic	-1	1	-1	20	6515
12	ConcreteDistantReverseIconic	-1	-1	-1	31	2164
12	ConcreteDistantReverseIconic	-1	-1	-1	33	3979
12	ConcreteDistantReverseIconic	-1	-1	-1	34	1994
12	ConcreteDistantReverseIconic	-1	-1	-1	36	2735
12	ConcreteDistantReverseIconic	-1	-1	-1	37	5901
12	ConcreteDistantReverseIconic	-1	-1	-1	38	8297
12	ConcreteDistantReverseIconic	-1	-1	-1	39	5832
12	ConcreteDistantReverseIconic	-1	-1	-1	40	2803
14	AbstractCloseIconic	1	1	1	41	1047
14	AbstractCloseIconic	1	1	1	42	959
14	AbstractCloseIconic	1	1	1	43	2260
14	AbstractCloseIconic	1	1	1	44	809
14	AbstractCloseIconic	1	1	1	45	737
14	AbstractCloseIconic	1	1	1	46	1156
14	AbstractCloseIconic	1	1	1	47	706
14	AbstractCloseIconic	1	1	1	48	937
14	AbstractCloseIconic	1	1	1	49	3174
14	AbstractCloseIconic	1	1	1	50	1326
14	AbstractCloseReverseIconic	1	-1	1	61	5700
14	AbstractCloseReverseIconic	1	-1	1	62	880
14	AbstractCloseReverseIconic	1	-1	1	63	805
14	AbstractCloseReverseIconic	1	-1	1	64	840
14	AbstractCloseReverseIconic	1	-1	1	65	1244
14	AbstractCloseReverseIconic	1	-1	1	66	853
14	AbstractCloseReverseIconic	1	-1	1	67	864
14	AbstractCloseReverseIconic	1	-1	1	68	817
14	AbstractCloseReverseIconic	1	-1	1	69	1091
14	AbstractCloseReverseIconic	1	-1	1	70	1285
14	AbstractDistantIconic	1	1	-1	51	659
14	AbstractDistantIconic	1	1	-1	52	1032
14	AbstractDistantIconic	1	1	-1	53	874
14	AbstractDistantIconic	1	1	-1	54	1081
14	AbstractDistantIconic	1	1	-1	55	920
14	AbstractDistantIconic	1	1	-1	56	965
14	AbstractDistantIconic	1	1	-1	57	2223
14	AbstractDistantIconic	1	1	-1	58	1235
14	AbstractDistantIconic	1	1	-1	59	914
14	AbstractDistantIconic	1	1	-1	60	1074
14	AbstractDistantReverseIconic	1	-1	-1	71	1375
14	AbstractDistantReverseIconic	1	-1	-1	72	1447
14	AbstractDistantReverseIconic	1	-1	-1	73	1502
14	AbstractDistantReverseIconic	1	-1	-1	74	2660
14	AbstractDistantReverseIconic	1	-1	-1	75	1574
14	AbstractDistantReverseIconic	1	-1	-1	76	1894
14	AbstractDistantReverseIconic	1	-1	-1	77	2156
14	AbstractDistantReverseIconic	1	-1	-1	78	1539
14	AbstractDistantReverseIconic	1	-1	-1	79	1378
14	AbstractDistantReverseIconic	1	-1	-1	80	829
14	ConcreteCloseIconic	-1	1	-1	1	1852
14	ConcreteCloseIconic	-1	1	-1	10	1524
14	ConcreteCloseIconic	-1	1	-1	2	2532
14	ConcreteCloseIconic	-1	1	-1	4	1419
14	ConcreteCloseIconic	-1	1	-1	5	1799
14	ConcreteCloseIconic	-1	1	-1	6	3463
14	ConcreteCloseIconic	-1	1	-1	7	2725
14	ConcreteCloseIconic	-1	1	-1	8	1528
14	ConcreteCloseIconic	-1	1	-1	9	2650
14	ConcreteCloseReverseIconic	-1	-1	-1	21	1644
14	ConcreteCloseReverseIconic	-1	-1	-1	23	2565
14	ConcreteCloseReverseIconic	-1	-1	-1	24	1716
14	ConcreteCloseReverseIconic	-1	-1	-1	25	1255
14	ConcreteCloseReverseIconic	-1	-1	-1	26	2134
14	ConcreteCloseReverseIconic	-1	-1	-1	27	1655
14	ConcreteCloseReverseIconic	-1	-1	-1	28	2359
14	ConcreteCloseReverseIconic	-1	-1	-1	29	1326
14	ConcreteCloseReverseIconic	-1	-1	-1	30	1326
14	ConcreteDistantIconic	-1	1	-1	11	2414
14	ConcreteDistantIconic	-1	1	-1	12	1928
14	ConcreteDistantIconic	-1	1	-1	13	9989
14	ConcreteDistantIconic	-1	1	-1	15	2285
14	ConcreteDistantIconic	-1	1	-1	16	1780
14	ConcreteDistantIconic	-1	1	-1	17	1433
14	ConcreteDistantIconic	-1	1	-1	18	3751
14	ConcreteDistantIconic	-1	1	-1	19	2861
14	ConcreteDistantIconic	-1	1	-1	20	2829
14	ConcreteDistantReverseIconic	-1	-1	-1	31	1446
14	ConcreteDistantReverseIconic	-1	-1	-1	32	6444
14	ConcreteDistantReverseIconic	-1	-1	-1	33	1939
14	ConcreteDistantReverseIconic	-1	-1	-1	34	1821
14	ConcreteDistantReverseIconic	-1	-1	-1	36	4383
14	ConcreteDistantReverseIconic	-1	-1	-1	37	2188
14	ConcreteDistantReverseIconic	-1	-1	-1	38	2022
14	ConcreteDistantReverseIconic	-1	-1	-1	39	1241
14	ConcreteDistantReverseIconic	-1	-1	-1	40	4598
16	AbstractCloseIconic	1	1	1	41	1019
16	AbstractCloseIconic	1	1	1	42	1656
16	AbstractCloseIconic	1	1	1	43	1658
16	AbstractCloseIconic	1	1	1	44	1011
16	AbstractCloseIconic	1	1	1	45	768
16	AbstractCloseIconic	1	1	1	46	1242
16	AbstractCloseIconic	1	1	1	47	1031
16	AbstractCloseIconic	1	1	1	48	3616
16	AbstractCloseIconic	1	1	1	49	6881
16	AbstractCloseIconic	1	1	1	50	791
16	AbstractCloseReverseIconic	1	-1	1	61	2945
16	AbstractCloseReverseIconic	1	-1	1	62	1600
16	AbstractCloseReverseIconic	1	-1	1	63	1333
16	AbstractCloseReverseIconic	1	-1	1	64	2169
16	AbstractCloseReverseIconic	1	-1	1	65	1301
16	AbstractCloseReverseIconic	1	-1	1	66	3069
16	AbstractCloseReverseIconic	1	-1	1	67	1603
16	AbstractCloseReverseIconic	1	-1	1	68	1321
16	AbstractCloseReverseIconic	1	-1	1	69	964
16	AbstractCloseReverseIconic	1	-1	1	70	1455
16	AbstractDistantIconic	1	1	-1	51	5563
16	AbstractDistantIconic	1	1	-1	52	1020
16	AbstractDistantIconic	1	1	-1	53	961
16	AbstractDistantIconic	1	1	-1	54	1789
16	AbstractDistantIconic	1	1	-1	55	1426
16	AbstractDistantIconic	1	1	-1	56	1269
16	AbstractDistantIconic	1	1	-1	57	1725
16	AbstractDistantIconic	1	1	-1	58	2056
16	AbstractDistantIconic	1	1	-1	59	5359
16	AbstractDistantIconic	1	1	-1	60	1755
16	AbstractDistantReverseIconic	1	-1	-1	71	1392
16	AbstractDistantReverseIconic	1	-1	-1	72	1077
16	AbstractDistantReverseIconic	1	-1	-1	73	2358
16	AbstractDistantReverseIconic	1	-1	-1	74	1160
16	AbstractDistantReverseIconic	1	-1	-1	75	1924
16	AbstractDistantReverseIconic	1	-1	-1	76	2110
16	AbstractDistantReverseIconic	1	-1	-1	77	1082
16	AbstractDistantReverseIconic	1	-1	-1	78	1013
16	AbstractDistantReverseIconic	1	-1	-1	79	1285
16	AbstractDistantReverseIconic	1	-1	-1	80	1436
16	ConcreteCloseIconic	-1	1	-1	1	1706
16	ConcreteCloseIconic	-1	1	-1	10	1618
16	ConcreteCloseIconic	-1	1	-1	2	2032
16	ConcreteCloseIconic	-1	1	-1	3	2445
16	ConcreteCloseIconic	-1	1	-1	4	1443
16	ConcreteCloseIconic	-1	1	-1	5	1797
16	ConcreteCloseIconic	-1	1	-1	6	3150
16	ConcreteCloseIconic	-1	1	-1	7	6213
16	ConcreteCloseIconic	-1	1	-1	8	3364
16	ConcreteCloseIconic	-1	1	-1	9	2492
16	ConcreteCloseReverseIconic	-1	-1	-1	21	2502
16	ConcreteCloseReverseIconic	-1	-1	-1	23	1538
16	ConcreteCloseReverseIconic	-1	-1	-1	24	1396
16	ConcreteCloseReverseIconic	-1	-1	-1	26	2825
16	ConcreteCloseReverseIconic	-1	-1	-1	27	2909
16	ConcreteCloseReverseIconic	-1	-1	-1	28	1842
16	ConcreteCloseReverseIconic	-1	-1	-1	29	2215
16	ConcreteCloseReverseIconic	-1	-1	-1	30	2161
16	ConcreteDistantIconic	-1	1	-1	12	2477
16	ConcreteDistantIconic	-1	1	-1	13	1017
16	ConcreteDistantIconic	-1	1	-1	14	2106
16	ConcreteDistantIconic	-1	1	-1	15	1469
16	ConcreteDistantIconic	-1	1	-1	16	4089
16	ConcreteDistantIconic	-1	1	-1	17	1598
16	ConcreteDistantIconic	-1	1	-1	18	9189
16	ConcreteDistantIconic	-1	1	-1	19	2016
16	ConcreteDistantIconic	-1	1	-1	20	2325
16	ConcreteDistantReverseIconic	-1	-1	-1	31	3909
16	ConcreteDistantReverseIconic	-1	-1	-1	32	2196
16	ConcreteDistantReverseIconic	-1	-1	-1	33	3810
16	ConcreteDistantReverseIconic	-1	-1	-1	34	1266
16	ConcreteDistantReverseIconic	-1	-1	-1	37	1898
16	ConcreteDistantReverseIconic	-1	-1	-1	38	2189
16	ConcreteDistantReverseIconic	-1	-1	-1	39	1661
16	ConcreteDistantReverseIconic	-1	-1	-1	40	4654
17	AbstractCloseIconic	1	1	1	41	1667
17	AbstractCloseIconic	1	1	1	42	1214
17	AbstractCloseIconic	1	1	1	43	2864
17	AbstractCloseIconic	1	1	1	44	1007
17	AbstractCloseIconic	1	1	1	45	1344
17	AbstractCloseIconic	1	1	1	46	1174
17	AbstractCloseIconic	1	1	1	47	1530
17	AbstractCloseIconic	1	1	1	48	2515
17	AbstractCloseIconic	1	1	1	49	3959
17	AbstractCloseIconic	1	1	1	50	1397
17	AbstractCloseReverseIconic	1	-1	1	62	2129
17	AbstractCloseReverseIconic	1	-1	1	63	1307
17	AbstractCloseReverseIconic	1	-1	1	64	1004
17	AbstractCloseReverseIconic	1	-1	1	65	2941
17	AbstractCloseReverseIconic	1	-1	1	66	1533
17	AbstractCloseReverseIconic	1	-1	1	67	1361
17	AbstractCloseReverseIconic	1	-1	1	68	1539
17	AbstractCloseReverseIconic	1	-1	1	69	1485
17	AbstractCloseReverseIconic	1	-1	1	70	1782
17	AbstractDistantIconic	1	1	-1	51	1962
17	AbstractDistantIconic	1	1	-1	52	1605
17	AbstractDistantIconic	1	1	-1	53	1308
17	AbstractDistantIconic	1	1	-1	54	1524
17	AbstractDistantIconic	1	1	-1	55	1532
17	AbstractDistantIconic	1	1	-1	56	1550
17	AbstractDistantIconic	1	1	-1	57	1751
17	AbstractDistantIconic	1	1	-1	58	2650
17	AbstractDistantIconic	1	1	-1	59	2997
17	AbstractDistantIconic	1	1	-1	60	1674
17	AbstractDistantReverseIconic	1	-1	-1	71	2282
17	AbstractDistantReverseIconic	1	-1	-1	72	1806
17	AbstractDistantReverseIconic	1	-1	-1	73	1531
17	AbstractDistantReverseIconic	1	-1	-1	74	2041
17	AbstractDistantReverseIconic	1	-1	-1	75	1799
17	AbstractDistantReverseIconic	1	-1	-1	76	1861
17	AbstractDistantReverseIconic	1	-1	-1	77	1296
17	AbstractDistantReverseIconic	1	-1	-1	78	2123
17	AbstractDistantReverseIconic	1	-1	-1	79	2160
17	AbstractDistantReverseIconic	1	-1	-1	80	1527
17	ConcreteCloseIconic	-1	1	-1	1	2378
17	ConcreteCloseIconic	-1	1	-1	10	1540
17	ConcreteCloseIconic	-1	1	-1	2	2552
17	ConcreteCloseIconic	-1	1	-1	3	2446
17	ConcreteCloseIconic	-1	1	-1	4	2118
17	ConcreteCloseIconic	-1	1	-1	5	2293
17	ConcreteCloseIconic	-1	1	-1	6	2729
17	ConcreteCloseIconic	-1	1	-1	7	2281
17	ConcreteCloseIconic	-1	1	-1	8	3068
17	ConcreteCloseIconic	-1	1	-1	9	4316
17	ConcreteCloseReverseIconic	-1	-1	-1	21	3095
17	ConcreteCloseReverseIconic	-1	-1	-1	23	2047
17	ConcreteCloseReverseIconic	-1	-1	-1	24	2221
17	ConcreteCloseReverseIconic	-1	-1	-1	25	4390
17	ConcreteCloseReverseIconic	-1	-1	-1	26	4009
17	ConcreteCloseReverseIconic	-1	-1	-1	27	2192
17	ConcreteCloseReverseIconic	-1	-1	-1	28	2026
17	ConcreteCloseReverseIconic	-1	-1	-1	29	3211
17	ConcreteCloseReverseIconic	-1	-1	-1	30	3094
17	ConcreteDistantIconic	-1	1	-1	11	2826
17	ConcreteDistantIconic	-1	1	-1	12	4090
17	ConcreteDistantIconic	-1	1	-1	13	1797
17	ConcreteDistantIconic	-1	1	-1	14	2753
17	ConcreteDistantIconic	-1	1	-1	15	3269
17	ConcreteDistantIconic	-1	1	-1	16	2138
17	ConcreteDistantIconic	-1	1	-1	17	1783
17	ConcreteDistantIconic	-1	1	-1	18	3236
17	ConcreteDistantIconic	-1	1	-1	19	2333
17	ConcreteDistantIconic	-1	1	-1	20	1683
17	ConcreteDistantReverseIconic	-1	-1	-1	31	1999
17	ConcreteDistantReverseIconic	-1	-1	-1	32	4320
17	ConcreteDistantReverseIconic	-1	-1	-1	33	1730
17	ConcreteDistantReverseIconic	-1	-1	-1	34	1593
17	ConcreteDistantReverseIconic	-1	-1	-1	36	3483
17	ConcreteDistantReverseIconic	-1	-1	-1	37	2539
17	ConcreteDistantReverseIconic	-1	-1	-1	39	2290
17	ConcreteDistantReverseIconic	-1	-1	-1	40	1845
18	AbstractCloseIconic	1	1	1	41	1577
18	AbstractCloseIconic	1	1	1	42	1009
18	AbstractCloseIconic	1	1	1	43	1591
18	AbstractCloseIconic	1	1	1	45	1002
18	AbstractCloseIconic	1	1	1	46	1326
18	AbstractCloseIconic	1	1	1	47	1117
18	AbstractCloseIconic	1	1	1	48	1720
18	AbstractCloseIconic	1	1	1	49	2189
18	AbstractCloseIconic	1	1	1	50	1184
18	AbstractCloseReverseIconic	1	-1	1	61	1082
18	AbstractCloseReverseIconic	1	-1	1	62	3965
18	AbstractCloseReverseIconic	1	-1	1	63	993
18	AbstractCloseReverseIconic	1	-1	1	64	1002
18	AbstractCloseReverseIconic	1	-1	1	65	886
18	AbstractCloseReverseIconic	1	-1	1	66	1573
18	AbstractCloseReverseIconic	1	-1	1	67	724
18	AbstractCloseReverseIconic	1	-1	1	68	717
18	AbstractCloseReverseIconic	1	-1	1	69	1282
18	AbstractCloseReverseIconic	1	-1	1	70	1319
18	AbstractDistantIconic	1	1	-1	51	946
18	AbstractDistantIconic	1	1	-1	52	891
18	AbstractDistantIconic	1	1	-1	53	997
18	AbstractDistantIconic	1	1	-1	54	998
18	AbstractDistantIconic	1	1	-1	55	1471
18	AbstractDistantIconic	1	1	-1	56	1234
18	AbstractDistantIconic	1	1	-1	57	1307
18	AbstractDistantIconic	1	1	-1	58	1576
18	AbstractDistantIconic	1	1	-1	59	1253
18	AbstractDistantReverseIconic	1	-1	-1	71	1445
18	AbstractDistantReverseIconic	1	-1	-1	72	1138
18	AbstractDistantReverseIconic	1	-1	-1	73	1464
18	AbstractDistantReverseIconic	1	-1	-1	75	1397
18	AbstractDistantReverseIconic	1	-1	-1	76	1008
18	AbstractDistantReverseIconic	1	-1	-1	77	1537
18	AbstractDistantReverseIconic	1	-1	-1	78	1472
18	AbstractDistantReverseIconic	1	-1	-1	79	1176
18	AbstractDistantReverseIconic	1	-1	-1	80	1328
18	ConcreteCloseIconic	-1	1	-1	1	1480
18	ConcreteCloseIconic	-1	1	-1	10	2324
18	ConcreteCloseIconic	-1	1	-1	2	1383
18	ConcreteCloseIconic	-1	1	-1	3	2030
18	ConcreteCloseIconic	-1	1	-1	4	2753
18	ConcreteCloseIconic	-1	1	-1	5	1941
18	ConcreteCloseIconic	-1	1	-1	6	2467
18	ConcreteCloseIconic	-1	1	-1	7	2454
18	ConcreteCloseIconic	-1	1	-1	8	1236
18	ConcreteCloseIconic	-1	1	-1	9	1845
18	ConcreteCloseReverseIconic	-1	-1	-1	21	1668
18	ConcreteCloseReverseIconic	-1	-1	-1	23	1775
18	ConcreteCloseReverseIconic	-1	-1	-1	24	1240
18	ConcreteCloseReverseIconic	-1	-1	-1	25	2011
18	ConcreteCloseReverseIconic	-1	-1	-1	26	1347
18	ConcreteCloseReverseIconic	-1	-1	-1	27	1909
18	ConcreteCloseReverseIconic	-1	-1	-1	28	1380
18	ConcreteCloseReverseIconic	-1	-1	-1	29	1552
18	ConcreteCloseReverseIconic	-1	-1	-1	30	1625
18	ConcreteDistantIconic	-1	1	-1	11	1312
18	ConcreteDistantIconic	-1	1	-1	12	2183
18	ConcreteDistantIconic	-1	1	-1	13	2030
18	ConcreteDistantIconic	-1	1	-1	15	1605
18	ConcreteDistantIconic	-1	1	-1	16	1993
18	ConcreteDistantIconic	-1	1	-1	17	1240
18	ConcreteDistantIconic	-1	1	-1	18	2731
18	ConcreteDistantIconic	-1	1	-1	19	1307
18	ConcreteDistantIconic	-1	1	-1	20	1433
18	ConcreteDistantReverseIconic	-1	-1	-1	31	1522
18	ConcreteDistantReverseIconic	-1	-1	-1	33	1321
18	ConcreteDistantReverseIconic	-1	-1	-1	34	1297
18	ConcreteDistantReverseIconic	-1	-1	-1	37	1722
18	ConcreteDistantReverseIconic	-1	-1	-1	38	1920
18	ConcreteDistantReverseIconic	-1	-1	-1	39	1659
18	ConcreteDistantReverseIconic	-1	-1	-1	40	1696
19	AbstractCloseIconic	1	1	1	41	1207
19	AbstractCloseIconic	1	1	1	42	1749
19	AbstractCloseIconic	1	1	1	43	1064
19	AbstractCloseIconic	1	1	1	44	1706
19	AbstractCloseIconic	1	1	1	45	1359
19	AbstractCloseIconic	1	1	1	46	1112
19	AbstractCloseIconic	1	1	1	47	1333
19	AbstractCloseIconic	1	1	1	48	2083
19	AbstractCloseIconic	1	1	1	49	3374
19	AbstractCloseIconic	1	1	1	50	2823
19	AbstractCloseReverseIconic	1	-1	1	61	1567
19	AbstractCloseReverseIconic	1	-1	1	62	2325
19	AbstractCloseReverseIconic	1	-1	1	63	1768
19	AbstractCloseReverseIconic	1	-1	1	64	1421
19	AbstractCloseReverseIconic	1	-1	1	65	1349
19	AbstractCloseReverseIconic	1	-1	1	66	2174
19	AbstractCloseReverseIconic	1	-1	1	67	1952
19	AbstractCloseReverseIconic	1	-1	1	68	3126
19	AbstractCloseReverseIconic	1	-1	1	69	1378
19	AbstractCloseReverseIconic	1	-1	1	70	1772
19	AbstractDistantIconic	1	1	-1	51	2643
19	AbstractDistantIconic	1	1	-1	52	985
19	AbstractDistantIconic	1	1	-1	53	2268
19	AbstractDistantIconic	1	1	-1	54	1736
19	AbstractDistantIconic	1	1	-1	55	3034
19	AbstractDistantIconic	1	1	-1	56	1848
19	AbstractDistantIconic	1	1	-1	57	3403
19	AbstractDistantIconic	1	1	-1	58	1962
19	AbstractDistantIconic	1	1	-1	59	2548
19	AbstractDistantIconic	1	1	-1	60	2335
19	AbstractDistantReverseIconic	1	-1	-1	72	1805
19	AbstractDistantReverseIconic	1	-1	-1	73	1764
19	AbstractDistantReverseIconic	1	-1	-1	74	1483
19	AbstractDistantReverseIconic	1	-1	-1	75	893
19	AbstractDistantReverseIconic	1	-1	-1	76	3166
19	AbstractDistantReverseIconic	1	-1	-1	77	1755
19	AbstractDistantReverseIconic	1	-1	-1	78	1463
19	AbstractDistantReverseIconic	1	-1	-1	79	4416
19	AbstractDistantReverseIconic	1	-1	-1	80	2454
19	ConcreteCloseIconic	-1	1	-1	1	1153
19	ConcreteCloseIconic	-1	1	-1	10	1418
19	ConcreteCloseIconic	-1	1	-1	2	2015
19	ConcreteCloseIconic	-1	1	-1	3	1931
19	ConcreteCloseIconic	-1	1	-1	5	2776
19	ConcreteCloseIconic	-1	1	-1	6	2918
19	ConcreteCloseIconic	-1	1	-1	7	1717
19	ConcreteCloseIconic	-1	1	-1	8	11725
19	ConcreteCloseIconic	-1	1	-1	9	2926
19	ConcreteCloseReverseIconic	-1	-1	-1	21	5977
19	ConcreteCloseReverseIconic	-1	-1	-1	23	1749
19	ConcreteCloseReverseIconic	-1	-1	-1	24	2856
19	ConcreteCloseReverseIconic	-1	-1	-1	25	1574
19	ConcreteCloseReverseIconic	-1	-1	-1	26	3545
19	ConcreteCloseReverseIconic	-1	-1	-1	27	2909
19	ConcreteCloseReverseIconic	-1	-1	-1	28	2125
19	ConcreteCloseReverseIconic	-1	-1	-1	29	2423
19	ConcreteCloseReverseIconic	-1	-1	-1	30	2385
19	ConcreteDistantIconic	-1	1	-1	11	1580
19	ConcreteDistantIconic	-1	1	-1	12	1518
19	ConcreteDistantIconic	-1	1	-1	13	3130
19	ConcreteDistantIconic	-1	1	-1	14	2446
19	ConcreteDistantIconic	-1	1	-1	15	2334
19	ConcreteDistantIconic	-1	1	-1	16	2132
19	ConcreteDistantIconic	-1	1	-1	17	2030
19	ConcreteDistantIconic	-1	1	-1	18	2019
19	ConcreteDistantIconic	-1	1	-1	19	2748
19	ConcreteDistantIconic	-1	1	-1	20	3647
19	ConcreteDistantReverseIconic	-1	-1	-1	31	1344
19	ConcreteDistantReverseIconic	-1	-1	-1	32	2297
19	ConcreteDistantReverseIconic	-1	-1	-1	34	1647
19	ConcreteDistantReverseIconic	-1	-1	-1	36	3418
19	ConcreteDistantReverseIconic	-1	-1	-1	37	2338
19	ConcreteDistantReverseIconic	-1	-1	-1	38	3067
19	ConcreteDistantReverseIconic	-1	-1	-1	39	1895
19	ConcreteDistantReverseIconic	-1	-1	-1	40	2099
20	AbstractCloseIconic	1	1	1	41	1225
20	AbstractCloseIconic	1	1	1	42	643
20	AbstractCloseIconic	1	1	1	43	2374
20	AbstractCloseIconic	1	1	1	44	890
20	AbstractCloseIconic	1	1	1	45	749
20	AbstractCloseIconic	1	1	1	46	905
20	AbstractCloseIconic	1	1	1	47	1190
20	AbstractCloseIconic	1	1	1	48	3098
20	AbstractCloseIconic	1	1	1	49	1939
20	AbstractCloseIconic	1	1	1	50	1124
20	AbstractCloseReverseIconic	1	-1	1	61	3015
20	AbstractCloseReverseIconic	1	-1	1	62	1241
20	AbstractCloseReverseIconic	1	-1	1	63	627
20	AbstractCloseReverseIconic	1	-1	1	64	847
20	AbstractCloseReverseIconic	1	-1	1	65	1209
20	AbstractCloseReverseIconic	1	-1	1	66	624
20	AbstractCloseReverseIconic	1	-1	1	67	708
20	AbstractCloseReverseIconic	1	-1	1	68	1486
20	AbstractCloseReverseIconic	1	-1	1	69	1005
20	AbstractCloseReverseIconic	1	-1	1	70	929
20	AbstractDistantIconic	1	1	-1	51	652
20	AbstractDistantIconic	1	1	-1	52	1764
20	AbstractDistantIconic	1	1	-1	53	1020
20	AbstractDistantIconic	1	1	-1	54	1219
20	AbstractDistantIconic	1	1	-1	55	879
20	AbstractDistantIconic	1	1	-1	56	1397
20	AbstractDistantIconic	1	1	-1	57	710
20	AbstractDistantIconic	1	1	-1	58	1342
20	AbstractDistantIconic	1	1	-1	59	1373
20	AbstractDistantIconic	1	1	-1	60	1272
20	AbstractDistantReverseIconic	1	-1	-1	72	622
20	AbstractDistantReverseIconic	1	-1	-1	73	678
20	AbstractDistantReverseIconic	1	-1	-1	74	928
20	AbstractDistantReverseIconic	1	-1	-1	75	2306
20	AbstractDistantReverseIconic	1	-1	-1	76	1143
20	AbstractDistantReverseIconic	1	-1	-1	77	1036
20	AbstractDistantReverseIconic	1	-1	-1	78	1250
20	AbstractDistantReverseIconic	1	-1	-1	79	1465
20	AbstractDistantReverseIconic	1	-1	-1	80	1395
20	ConcreteCloseIconic	-1	1	-1	1	1344
20	ConcreteCloseIconic	-1	1	-1	10	2367
20	ConcreteCloseIconic	-1	1	-1	2	1354
20	ConcreteCloseIconic	-1	1	-1	3	3755
20	ConcreteCloseIconic	-1	1	-1	4	1420
20	ConcreteCloseIconic	-1	1	-1	5	1594
20	ConcreteCloseIconic	-1	1	-1	6	2933
20	ConcreteCloseIconic	-1	1	-1	7	2760
20	ConcreteCloseIconic	-1	1	-1	8	3143
20	ConcreteCloseIconic	-1	1	-1	9	1744
20	ConcreteCloseReverseIconic	-1	-1	-1	21	2173
20	ConcreteCloseReverseIconic	-1	-1	-1	23	1187
20	ConcreteCloseReverseIconic	-1	-1	-1	24	1433
20	ConcreteCloseReverseIconic	-1	-1	-1	25	1806
20	ConcreteCloseReverseIconic	-1	-1	-1	26	3599
20	ConcreteCloseReverseIconic	-1	-1	-1	27	1383
20	ConcreteCloseReverseIconic	-1	-1	-1	28	1655
20	ConcreteCloseReverseIconic	-1	-1	-1	29	2112
20	ConcreteCloseReverseIconic	-1	-1	-1	30	2006
20	ConcreteDistantIconic	-1	1	-1	11	1865
20	ConcreteDistantIconic	-1	1	-1	12	2392
20	ConcreteDistantIconic	-1	1	-1	13	1614
20	ConcreteDistantIconic	-1	1	-1	15	1269
20	ConcreteDistantIconic	-1	1	-1	16	1410
20	ConcreteDistantIconic	-1	1	-1	17	2381
20	ConcreteDistantIconic	-1	1	-1	18	2911
20	ConcreteDistantIconic	-1	1	-1	19	1553
20	ConcreteDistantIconic	-1	1	-1	20	1544
20	ConcreteDistantReverseIconic	-1	-1	-1	31	1842
20	ConcreteDistantReverseIconic	-1	-1	-1	32	1791
20	ConcreteDistantReverseIconic	-1	-1	-1	36	2434
20	ConcreteDistantReverseIconic	-1	-1	-1	37	2026
20	ConcreteDistantReverseIconic	-1	-1	-1	39	1877
20	ConcreteDistantReverseIconic	-1	-1	-1	40	1430
21	AbstractCloseIconic	1	1	1	41	683
21	AbstractCloseIconic	1	1	1	42	722
21	AbstractCloseIconic	1	1	1	43	2924
21	AbstractCloseIconic	1	1	1	44	897
21	AbstractCloseIconic	1	1	1	45	704
21	AbstractCloseIconic	1	1	1	46	1096
21	AbstractCloseIconic	1	1	1	47	650
21	AbstractCloseIconic	1	1	1	49	2150
21	AbstractCloseIconic	1	1	1	50	1255
21	AbstractCloseReverseIconic	1	-1	1	61	1504
21	AbstractCloseReverseIconic	1	-1	1	63	848
21	AbstractCloseReverseIconic	1	-1	1	64	975
21	AbstractCloseReverseIconic	1	-1	1	65	1114
21	AbstractCloseReverseIconic	1	-1	1	66	929
21	AbstractCloseReverseIconic	1	-1	1	67	977
21	AbstractCloseReverseIconic	1	-1	1	68	954
21	AbstractCloseReverseIconic	1	-1	1	69	1166
21	AbstractCloseReverseIconic	1	-1	1	70	1104
21	AbstractDistantIconic	1	1	-1	51	872
21	AbstractDistantIconic	1	1	-1	52	1383
21	AbstractDistantIconic	1	1	-1	53	1421
21	AbstractDistantIconic	1	1	-1	54	1403
21	AbstractDistantIconic	1	1	-1	55	1663
21	AbstractDistantIconic	1	1	-1	56	1348
21	AbstractDistantIconic	1	1	-1	57	948
21	AbstractDistantIconic	1	1	-1	58	1339
21	AbstractDistantReverseIconic	1	-1	-1	71	1881
21	AbstractDistantReverseIconic	1	-1	-1	72	1182
21	AbstractDistantReverseIconic	1	-1	-1	73	619
21	AbstractDistantReverseIconic	1	-1	-1	74	1610
21	AbstractDistantReverseIconic	1	-1	-1	75	2748
21	AbstractDistantReverseIconic	1	-1	-1	76	940
21	AbstractDistantReverseIconic	1	-1	-1	77	1771
21	AbstractDistantReverseIconic	1	-1	-1	78	1998
21	AbstractDistantReverseIconic	1	-1	-1	79	1712
21	AbstractDistantReverseIconic	1	-1	-1	80	929
21	ConcreteCloseIconic	-1	1	-1	1	2027
21	ConcreteCloseIconic	-1	1	-1	10	1647
21	ConcreteCloseIconic	-1	1	-1	2	1575
21	ConcreteCloseIconic	-1	1	-1	3	3325
21	ConcreteCloseIconic	-1	1	-1	4	1190
21	ConcreteCloseIconic	-1	1	-1	5	796
21	ConcreteCloseIconic	-1	1	-1	6	1547
21	ConcreteCloseIconic	-1	1	-1	7	1194
21	ConcreteCloseIconic	-1	1	-1	8	6250
21	ConcreteCloseIconic	-1	1	-1	9	1420
21	ConcreteCloseReverseIconic	-1	-1	-1	21	1480
21	ConcreteCloseReverseIconic	-1	-1	-1	23	1451
21	ConcreteCloseReverseIconic	-1	-1	-1	24	1392
21	ConcreteCloseReverseIconic	-1	-1	-1	25	1411
21	ConcreteCloseReverseIconic	-1	-1	-1	26	2820
21	ConcreteCloseReverseIconic	-1	-1	-1	27	1858
21	ConcreteCloseReverseIconic	-1	-1	-1	28	1806
21	ConcreteCloseReverseIconic	-1	-1	-1	29	5513
21	ConcreteCloseReverseIconic	-1	-1	-1	30	2312
21	ConcreteDistantIconic	-1	1	-1	11	1732
21	ConcreteDistantIconic	-1	1	-1	12	966
21	ConcreteDistantIconic	-1	1	-1	13	1431
21	ConcreteDistantIconic	-1	1	-1	14	1424
21	ConcreteDistantIconic	-1	1	-1	15	1364
21	ConcreteDistantIconic	-1	1	-1	17	811
21	ConcreteDistantIconic	-1	1	-1	18	4004
21	ConcreteDistantIconic	-1	1	-1	19	2070
21	ConcreteDistantIconic	-1	1	-1	20	1799
21	ConcreteDistantReverseIconic	-1	-1	-1	31	1930
21	ConcreteDistantReverseIconic	-1	-1	-1	32	2129
21	ConcreteDistantReverseIconic	-1	-1	-1	33	1458
21	ConcreteDistantReverseIconic	-1	-1	-1	34	1327
21	ConcreteDistantReverseIconic	-1	-1	-1	36	2108
21	ConcreteDistantReverseIconic	-1	-1	-1	37	1754
21	ConcreteDistantReverseIconic	-1	-1	-1	38	1680
21	ConcreteDistantReverseIconic	-1	-1	-1	39	1643
21	ConcreteDistantReverseIconic	-1	-1	-1	40	1524
23	AbstractCloseIconic	1	1	1	41	2436
23	AbstractCloseIconic	1	1	1	42	791
23	AbstractCloseIconic	1	1	1	43	1740
23	AbstractCloseIconic	1	1	1	44	878
23	AbstractCloseIconic	1	1	1	45	753
23	AbstractCloseIconic	1	1	1	46	772
23	AbstractCloseIconic	1	1	1	47	1059
23	AbstractCloseIconic	1	1	1	48	1029
23	AbstractCloseIconic	1	1	1	50	867
23	AbstractCloseReverseIconic	1	-1	1	61	1283
23	AbstractCloseReverseIconic	1	-1	1	62	3248
23	AbstractCloseReverseIconic	1	-1	1	63	1266
23	AbstractCloseReverseIconic	1	-1	1	64	1776
23	AbstractCloseReverseIconic	1	-1	1	65	1114
23	AbstractCloseReverseIconic	1	-1	1	66	2717
23	AbstractCloseReverseIconic	1	-1	1	67	2032
23	AbstractCloseReverseIconic	1	-1	1	68	1516
23	AbstractCloseReverseIconic	1	-1	1	69	829
23	AbstractCloseReverseIconic	1	-1	1	70	975
23	AbstractDistantIconic	1	1	-1	51	1037
23	AbstractDistantIconic	1	1	-1	52	1163
23	AbstractDistantIconic	1	1	-1	53	922
23	AbstractDistantIconic	1	1	-1	54	1082
23	AbstractDistantIconic	1	1	-1	55	964
23	AbstractDistantIconic	1	1	-1	56	827
23	AbstractDistantIconic	1	1	-1	57	2133
23	AbstractDistantIconic	1	1	-1	58	1269
23	AbstractDistantIconic	1	1	-1	59	1097
23	AbstractDistantIconic	1	1	-1	60	1577
23	AbstractDistantReverseIconic	1	-1	-1	71	1415
23	AbstractDistantReverseIconic	1	-1	-1	72	1197
23	AbstractDistantReverseIconic	1	-1	-1	73	2085
23	AbstractDistantReverseIconic	1	-1	-1	74	1479
23	AbstractDistantReverseIconic	1	-1	-1	75	3478
23	AbstractDistantReverseIconic	1	-1	-1	76	1192
23	AbstractDistantReverseIconic	1	-1	-1	77	1164
23	AbstractDistantReverseIconic	1	-1	-1	78	1534
23	AbstractDistantReverseIconic	1	-1	-1	79	1340
23	AbstractDistantReverseIconic	1	-1	-1	80	3513
23	ConcreteCloseIconic	-1	1	-1	1	2271
23	ConcreteCloseIconic	-1	1	-1	10	1515
23	ConcreteCloseIconic	-1	1	-1	2	793
23	ConcreteCloseIconic	-1	1	-1	4	1290
23	ConcreteCloseIconic	-1	1	-1	5	1457
23	ConcreteCloseIconic	-1	1	-1	6	3804
23	ConcreteCloseIconic	-1	1	-1	7	2944
23	ConcreteCloseIconic	-1	1	-1	8	1365
23	ConcreteCloseIconic	-1	1	-1	9	2969
23	ConcreteCloseReverseIconic	-1	-1	-1	21	2413
23	ConcreteCloseReverseIconic	-1	-1	-1	23	924
23	ConcreteCloseReverseIconic	-1	-1	-1	24	1802
23	ConcreteCloseReverseIconic	-1	-1	-1	25	971
23	ConcreteCloseReverseIconic	-1	-1	-1	26	2948
23	ConcreteCloseReverseIconic	-1	-1	-1	29	1178
23	ConcreteCloseReverseIconic	-1	-1	-1	30	1455
23	ConcreteDistantIconic	-1	1	-1	11	1753
23	ConcreteDistantIconic	-1	1	-1	12	1723
23	ConcreteDistantIconic	-1	1	-1	14	4177
23	ConcreteDistantIconic	-1	1	-1	15	3277
23	ConcreteDistantIconic	-1	1	-1	16	2114
23	ConcreteDistantIconic	-1	1	-1	17	2666
23	ConcreteDistantIconic	-1	1	-1	18	3466
23	ConcreteDistantIconic	-1	1	-1	19	2246
23	ConcreteDistantIconic	-1	1	-1	20	1707
23	ConcreteDistantReverseIconic	-1	-1	-1	31	1078
23	ConcreteDistantReverseIconic	-1	-1	-1	32	2575
23	ConcreteDistantReverseIconic	-1	-1	-1	33	3124
23	ConcreteDistantReverseIconic	-1	-1	-1	34	2230
23	ConcreteDistantReverseIconic	-1	-1	-1	36	2966
23	ConcreteDistantReverseIconic	-1	-1	-1	37	1522
23	ConcreteDistantReverseIconic	-1	-1	-1	38	2211
23	ConcreteDistantReverseIconic	-1	-1	-1	39	1391
23	ConcreteDistantReverseIconic	-1	-1	-1	40	4321
24	AbstractCloseIconic	1	1	1	41	1051
24	AbstractCloseIconic	1	1	1	42	1709
24	AbstractCloseIconic	1	1	1	43	1587
24	AbstractCloseIconic	1	1	1	44	1087
24	AbstractCloseIconic	1	1	1	45	1531
24	AbstractCloseIconic	1	1	1	46	877
24	AbstractCloseIconic	1	1	1	47	1054
24	AbstractCloseIconic	1	1	1	48	3221
24	AbstractCloseIconic	1	1	1	49	1595
24	AbstractCloseIconic	1	1	1	50	1314
24	AbstractCloseReverseIconic	1	-1	1	61	2072
24	AbstractCloseReverseIconic	1	-1	1	62	2722
24	AbstractCloseReverseIconic	1	-1	1	63	1381
24	AbstractCloseReverseIconic	1	-1	1	64	1056
24	AbstractCloseReverseIconic	1	-1	1	66	2278
24	AbstractCloseReverseIconic	1	-1	1	67	8468
24	AbstractCloseReverseIconic	1	-1	1	68	1546
24	AbstractCloseReverseIconic	1	-1	1	69	4316
24	AbstractDistantIconic	1	1	-1	51	2171
24	AbstractDistantIconic	1	1	-1	52	1049
24	AbstractDistantIconic	1	1	-1	53	978
24	AbstractDistantIconic	1	1	-1	54	2162
24	AbstractDistantIconic	1	1	-1	55	1020
24	AbstractDistantIconic	1	1	-1	56	1091
24	AbstractDistantIconic	1	1	-1	57	2034
24	AbstractDistantIconic	1	1	-1	58	3668
24	AbstractDistantIconic	1	1	-1	59	1633
24	AbstractDistantIconic	1	1	-1	60	1263
24	AbstractDistantReverseIconic	1	-1	-1	71	1575
24	AbstractDistantReverseIconic	1	-1	-1	72	1500
24	AbstractDistantReverseIconic	1	-1	-1	73	1283
24	AbstractDistantReverseIconic	1	-1	-1	74	1687
24	AbstractDistantReverseIconic	1	-1	-1	75	5925
24	AbstractDistantReverseIconic	1	-1	-1	76	1791
24	AbstractDistantReverseIconic	1	-1	-1	77	1928
24	AbstractDistantReverseIconic	1	-1	-1	78	1681
24	AbstractDistantReverseIconic	1	-1	-1	79	2705
24	AbstractDistantReverseIconic	1	-1	-1	80	1671
24	ConcreteCloseIconic	-1	1	-1	10	2391
24	ConcreteCloseIconic	-1	1	-1	2	1989
24	ConcreteCloseIconic	-1	1	-1	3	1310
24	ConcreteCloseIconic	-1	1	-1	4	1785
24	ConcreteCloseIconic	-1	1	-1	5	2437
24	ConcreteCloseIconic	-1	1	-1	6	3537
24	ConcreteCloseIconic	-1	1	-1	7	3794
24	ConcreteCloseIconic	-1	1	-1	8	1704
24	ConcreteCloseIconic	-1	1	-1	9	2725
24	ConcreteCloseReverseIconic	-1	-1	-1	23	1469
24	ConcreteCloseReverseIconic	-1	-1	-1	25	3853
24	ConcreteCloseReverseIconic	-1	-1	-1	27	2761
24	ConcreteCloseReverseIconic	-1	-1	-1	28	1636
24	ConcreteCloseReverseIconic	-1	-1	-1	29	1301
24	ConcreteCloseReverseIconic	-1	-1	-1	30	2889
24	ConcreteDistantIconic	-1	1	-1	11	1463
24	ConcreteDistantIconic	-1	1	-1	12	2990
24	ConcreteDistantIconic	-1	1	-1	13	2524
24	ConcreteDistantIconic	-1	1	-1	14	2292
24	ConcreteDistantIconic	-1	1	-1	15	1690
24	ConcreteDistantIconic	-1	1	-1	16	2669
24	ConcreteDistantIconic	-1	1	-1	17	2095
24	ConcreteDistantIconic	-1	1	-1	18	4201
24	ConcreteDistantIconic	-1	1	-1	19	2355
24	ConcreteDistantIconic	-1	1	-1	20	1336
24	ConcreteDistantReverseIconic	-1	-1	-1	31	1864
24	ConcreteDistantReverseIconic	-1	-1	-1	32	2203
24	ConcreteDistantReverseIconic	-1	-1	-1	33	3854
24	ConcreteDistantReverseIconic	-1	-1	-1	34	3713
24	ConcreteDistantReverseIconic	-1	-1	-1	36	2479
24	ConcreteDistantReverseIconic	-1	-1	-1	37	1931
24	ConcreteDistantReverseIconic	-1	-1	-1	38	1718
24	ConcreteDistantReverseIconic	-1	-1	-1	39	1330
24	ConcreteDistantReverseIconic	-1	-1	-1	40	3010
25	AbstractCloseIconic	1	1	1	42	1700
25	AbstractCloseIconic	1	1	1	43	2639
25	AbstractCloseIconic	1	1	1	44	1968
25	AbstractCloseIconic	1	1	1	45	1702
25	AbstractCloseIconic	1	1	1	46	1314
25	AbstractCloseIconic	1	1	1	47	1366
25	AbstractCloseIconic	1	1	1	48	3337
25	AbstractCloseIconic	1	1	1	49	3853
25	AbstractCloseIconic	1	1	1	50	2559
25	AbstractCloseReverseIconic	1	-1	1	61	1919
25	AbstractCloseReverseIconic	1	-1	1	63	2797
25	AbstractCloseReverseIconic	1	-1	1	64	1923
25	AbstractCloseReverseIconic	1	-1	1	65	3006
25	AbstractCloseReverseIconic	1	-1	1	66	2049
25	AbstractCloseReverseIconic	1	-1	1	67	1503
25	AbstractCloseReverseIconic	1	-1	1	68	4735
25	AbstractCloseReverseIconic	1	-1	1	69	2568
25	AbstractCloseReverseIconic	1	-1	1	70	6298
25	AbstractDistantIconic	1	1	-1	51	1400
25	AbstractDistantIconic	1	1	-1	52	1227
25	AbstractDistantIconic	1	1	-1	53	3730
25	AbstractDistantIconic	1	1	-1	54	1175
25	AbstractDistantIconic	1	1	-1	55	2094
25	AbstractDistantIconic	1	1	-1	56	1767
25	AbstractDistantIconic	1	1	-1	57	1533
25	AbstractDistantIconic	1	1	-1	58	4325
25	AbstractDistantIconic	1	1	-1	60	1719
25	AbstractDistantReverseIconic	1	-1	-1	71	2851
25	AbstractDistantReverseIconic	1	-1	-1	72	1845
25	AbstractDistantReverseIconic	1	-1	-1	73	1456
25	AbstractDistantReverseIconic	1	-1	-1	74	3806
25	AbstractDistantReverseIconic	1	-1	-1	75	3297
25	AbstractDistantReverseIconic	1	-1	-1	76	7374
25	AbstractDistantReverseIconic	1	-1	-1	77	2282
25	AbstractDistantReverseIconic	1	-1	-1	78	1829
25	AbstractDistantReverseIconic	1	-1	-1	79	3103
25	AbstractDistantReverseIconic	1	-1	-1	80	1682
25	ConcreteCloseIconic	-1	1	-1	1	1772
25	ConcreteCloseIconic	-1	1	-1	10	1686
25	ConcreteCloseIconic	-1	1	-1	2	2299
25	ConcreteCloseIconic	-1	1	-1	3	1971
25	ConcreteCloseIconic	-1	1	-1	4	1634
25	ConcreteCloseIconic	-1	1	-1	5	2704
25	ConcreteCloseIconic	-1	1	-1	6	2898
25	ConcreteCloseIconic	-1	1	-1	7	2550
25	ConcreteCloseIconic	-1	1	-1	8	6311
25	ConcreteCloseIconic	-1	1	-1	9	1987
25	ConcreteCloseReverseIconic	-1	-1	-1	23	2605
25	ConcreteCloseReverseIconic	-1	-1	-1	24	4246
25	ConcreteCloseReverseIconic	-1	-1	-1	25	1727
25	ConcreteCloseReverseIconic	-1	-1	-1	26	3106
25	ConcreteCloseReverseIconic	-1	-1	-1	27	3601
25	ConcreteCloseReverseIconic	-1	-1	-1	28	2029
25	ConcreteCloseReverseIconic	-1	-1	-1	29	3036
25	ConcreteCloseReverseIconic	-1	-1	-1	30	2389
25	ConcreteDistantIconic	-1	1	-1	11	1656
25	ConcreteDistantIconic	-1	1	-1	12	3519
25	ConcreteDistantIconic	-1	1	-1	13	5547
25	ConcreteDistantIconic	-1	1	-1	15	5368
25	ConcreteDistantIconic	-1	1	-1	16	2852
25	ConcreteDistantIconic	-1	1	-1	17	3463
25	ConcreteDistantIconic	-1	1	-1	18	4539
25	ConcreteDistantIconic	-1	1	-1	19	2871
25	ConcreteDistantIconic	-1	1	-1	20	3036
25	ConcreteDistantReverseIconic	-1	-1	-1	31	2822
25	ConcreteDistantReverseIconic	-1	-1	-1	32	2811
25	ConcreteDistantReverseIconic	-1	-1	-1	33	3370
25	ConcreteDistantReverseIconic	-1	-1	-1	34	2462
25	ConcreteDistantReverseIconic	-1	-1	-1	36	7627
25	ConcreteDistantReverseIconic	-1	-1	-1	38	3834
25	ConcreteDistantReverseIconic	-1	-1	-1	39	3392
26	AbstractCloseIconic	1	1	1	41	3036
26	AbstractCloseIconic	1	1	1	42	3333
26	AbstractCloseIconic	1	1	1	43	4979
26	AbstractCloseIconic	1	1	1	44	1552
26	AbstractCloseIconic	1	1	1	45	1172
26	AbstractCloseIconic	1	1	1	46	2692
26	AbstractCloseIconic	1	1	1	47	1319
26	AbstractCloseIconic	1	1	1	48	3086
26	AbstractCloseIconic	1	1	1	49	6418
26	AbstractCloseIconic	1	1	1	50	1392
26	AbstractCloseReverseIconic	1	-1	1	61	1308
26	AbstractCloseReverseIconic	1	-1	1	62	1653
26	AbstractCloseReverseIconic	1	-1	1	63	990
26	AbstractCloseReverseIconic	1	-1	1	64	1152
26	AbstractCloseReverseIconic	1	-1	1	65	2464
26	AbstractCloseReverseIconic	1	-1	1	66	2200
26	AbstractCloseReverseIconic	1	-1	1	67	1769
26	AbstractCloseReverseIconic	1	-1	1	68	2561
26	AbstractCloseReverseIconic	1	-1	1	69	3381
26	AbstractCloseReverseIconic	1	-1	1	70	1468
26	AbstractDistantIconic	1	1	-1	51	1764
26	AbstractDistantIconic	1	1	-1	52	2010
26	AbstractDistantIconic	1	1	-1	53	1695
26	AbstractDistantIconic	1	1	-1	54	742
26	AbstractDistantIconic	1	1	-1	55	3244
26	AbstractDistantIconic	1	1	-1	56	1410
26	AbstractDistantIconic	1	1	-1	57	2079
26	AbstractDistantIconic	1	1	-1	58	1281
26	AbstractDistantIconic	1	1	-1	59	4995
26	AbstractDistantIconic	1	1	-1	60	2340
26	AbstractDistantReverseIconic	1	-1	-1	71	2777
26	AbstractDistantReverseIconic	1	-1	-1	72	6462
26	AbstractDistantReverseIconic	1	-1	-1	73	1091
26	AbstractDistantReverseIconic	1	-1	-1	74	2314
26	AbstractDistantReverseIconic	1	-1	-1	75	3305
26	AbstractDistantReverseIconic	1	-1	-1	77	2288
26	AbstractDistantReverseIconic	1	-1	-1	79	2667
26	AbstractDistantReverseIconic	1	-1	-1	80	11186
26	ConcreteCloseIconic	-1	1	-1	1	3954
26	ConcreteCloseIconic	-1	1	-1	10	3385
26	ConcreteCloseIconic	-1	1	-1	2	2041
26	ConcreteCloseIconic	-1	1	-1	3	3336
26	ConcreteCloseIconic	-1	1	-1	4	2784
26	ConcreteCloseIconic	-1	1	-1	6	1447
26	ConcreteCloseIconic	-1	1	-1	7	5022
26	ConcreteCloseIconic	-1	1	-1	9	4792
26	ConcreteCloseReverseIconic	-1	-1	-1	21	9983
26	ConcreteCloseReverseIconic	-1	-1	-1	23	2558
26	ConcreteCloseReverseIconic	-1	-1	-1	24	2925
26	ConcreteCloseReverseIconic	-1	-1	-1	25	5192
26	ConcreteCloseReverseIconic	-1	-1	-1	26	5327
26	ConcreteCloseReverseIconic	-1	-1	-1	27	5483
26	ConcreteCloseReverseIconic	-1	-1	-1	28	7989
26	ConcreteCloseReverseIconic	-1	-1	-1	29	5927
26	ConcreteCloseReverseIconic	-1	-1	-1	30	4671
26	ConcreteDistantIconic	-1	1	-1	11	5807
26	ConcreteDistantIconic	-1	1	-1	12	7717
26	ConcreteDistantIconic	-1	1	-1	13	4018
26	ConcreteDistantIconic	-1	1	-1	14	5979
26	ConcreteDistantIconic	-1	1	-1	15	7723
26	ConcreteDistantIconic	-1	1	-1	16	2964
26	ConcreteDistantIconic	-1	1	-1	17	2793
26	ConcreteDistantIconic	-1	1	-1	18	3170
26	ConcreteDistantIconic	-1	1	-1	19	3913
26	ConcreteDistantIconic	-1	1	-1	20	4522
26	ConcreteDistantReverseIconic	-1	-1	-1	31	2112
26	ConcreteDistantReverseIconic	-1	-1	-1	32	3870
26	ConcreteDistantReverseIconic	-1	-1	-1	34	1891
26	ConcreteDistantReverseIconic	-1	-1	-1	36	5549
26	ConcreteDistantReverseIconic	-1	-1	-1	37	4573
26	ConcreteDistantReverseIconic	-1	-1	-1	38	1442
26	ConcreteDistantReverseIconic	-1	-1	-1	39	2819
26	ConcreteDistantReverseIconic	-1	-1	-1	40	8829
28	AbstractCloseIconic	1	1	1	41	3004
28	AbstractCloseIconic	1	1	1	42	846
28	AbstractCloseIconic	1	1	1	43	1624
28	AbstractCloseIconic	1	1	1	44	848
28	AbstractCloseIconic	1	1	1	45	829
28	AbstractCloseIconic	1	1	1	46	611
28	AbstractCloseIconic	1	1	1	47	867
28	AbstractCloseIconic	1	1	1	48	4167
28	AbstractCloseIconic	1	1	1	49	5585
28	AbstractCloseIconic	1	1	1	50	972
28	AbstractCloseReverseIconic	1	-1	1	61	2915
28	AbstractCloseReverseIconic	1	-1	1	63	1205
28	AbstractCloseReverseIconic	1	-1	1	64	1425
28	AbstractCloseReverseIconic	1	-1	1	65	2028
28	AbstractCloseReverseIconic	1	-1	1	66	904
28	AbstractCloseReverseIconic	1	-1	1	67	1038
28	AbstractCloseReverseIconic	1	-1	1	68	2343
28	AbstractCloseReverseIconic	1	-1	1	69	1345
28	AbstractCloseReverseIconic	1	-1	1	70	1941
28	AbstractDistantIconic	1	1	-1	51	3703
28	AbstractDistantIconic	1	1	-1	52	1211
28	AbstractDistantIconic	1	1	-1	53	1441
28	AbstractDistantIconic	1	1	-1	54	2577
28	AbstractDistantIconic	1	1	-1	55	947
28	AbstractDistantIconic	1	1	-1	56	1050
28	AbstractDistantIconic	1	1	-1	57	2353
28	AbstractDistantIconic	1	1	-1	58	1620
28	AbstractDistantIconic	1	1	-1	59	1667
28	AbstractDistantIconic	1	1	-1	60	1629
28	AbstractDistantReverseIconic	1	-1	-1	71	2364
28	AbstractDistantReverseIconic	1	-1	-1	72	364
28	AbstractDistantReverseIconic	1	-1	-1	73	908
28	AbstractDistantReverseIconic	1	-1	-1	74	1737
28	AbstractDistantReverseIconic	1	-1	-1	75	1391
28	AbstractDistantReverseIconic	1	-1	-1	76	1108
28	AbstractDistantReverseIconic	1	-1	-1	77	1883
28	AbstractDistantReverseIconic	1	-1	-1	78	1911
28	AbstractDistantReverseIconic	1	-1	-1	79	1888
28	AbstractDistantReverseIconic	1	-1	-1	80	932
28	ConcreteCloseIconic	-1	1	-1	1	1998
28	ConcreteCloseIconic	-1	1	-1	10	1182
28	ConcreteCloseIconic	-1	1	-1	2	1565
28	ConcreteCloseIconic	-1	1	-1	3	1383
28	ConcreteCloseIconic	-1	1	-1	4	2838
28	ConcreteCloseIconic	-1	1	-1	5	1231
28	ConcreteCloseIconic	-1	1	-1	6	2936
28	ConcreteCloseIconic	-1	1	-1	7	1873
28	ConcreteCloseIconic	-1	1	-1	8	2259
28	ConcreteCloseIconic	-1	1	-1	9	1904
28	ConcreteCloseReverseIconic	-1	-1	-1	21	4447
28	ConcreteCloseReverseIconic	-1	-1	-1	23	1499
28	ConcreteCloseReverseIconic	-1	-1	-1	24	1438
28	ConcreteCloseReverseIconic	-1	-1	-1	25	1766
28	ConcreteCloseReverseIconic	-1	-1	-1	27	1426
28	ConcreteCloseReverseIconic	-1	-1	-1	28	1724
28	ConcreteCloseReverseIconic	-1	-1	-1	29	1901
28	ConcreteCloseReverseIconic	-1	-1	-1	30	1610
28	ConcreteDistantIconic	-1	1	-1	11	2365
28	ConcreteDistantIconic	-1	1	-1	12	3203
28	ConcreteDistantIconic	-1	1	-1	13	1436
28	ConcreteDistantIconic	-1	1	-1	14	2258
28	ConcreteDistantIconic	-1	1	-1	15	2549
28	ConcreteDistantIconic	-1	1	-1	16	1502
28	ConcreteDistantIconic	-1	1	-1	17	3110
28	ConcreteDistantIconic	-1	1	-1	18	1710
28	ConcreteDistantIconic	-1	1	-1	19	1665
28	ConcreteDistantIconic	-1	1	-1	20	2031
28	ConcreteDistantReverseIconic	-1	-1	-1	31	3326
28	ConcreteDistantReverseIconic	-1	-1	-1	32	2536
28	ConcreteDistantReverseIconic	-1	-1	-1	33	3869
28	ConcreteDistantReverseIconic	-1	-1	-1	34	1498
28	ConcreteDistantReverseIconic	-1	-1	-1	36	2389
28	ConcreteDistantReverseIconic	-1	-1	-1	37	2668
28	ConcreteDistantReverseIconic	-1	-1	-1	38	2303
28	ConcreteDistantReverseIconic	-1	-1	-1	39	1506
28	ConcreteDistantReverseIconic	-1	-1	-1	40	7611
29	AbstractCloseIconic	1	1	1	41	1616
29	AbstractCloseIconic	1	1	1	42	1219
29	AbstractCloseIconic	1	1	1	43	2109
29	AbstractCloseIconic	1	1	1	44	1112
29	AbstractCloseIconic	1	1	1	45	1110
29	AbstractCloseIconic	1	1	1	46	1551
29	AbstractCloseIconic	1	1	1	47	889
29	AbstractCloseIconic	1	1	1	48	1756
29	AbstractCloseIconic	1	1	1	49	1205
29	AbstractCloseIconic	1	1	1	50	1092
29	AbstractCloseReverseIconic	1	-1	1	61	1919
29	AbstractCloseReverseIconic	1	-1	1	62	1660
29	AbstractCloseReverseIconic	1	-1	1	63	1356
29	AbstractCloseReverseIconic	1	-1	1	64	1029
29	AbstractCloseReverseIconic	1	-1	1	65	2724
29	AbstractCloseReverseIconic	1	-1	1	66	1450
29	AbstractCloseReverseIconic	1	-1	1	67	1886
29	AbstractCloseReverseIconic	1	-1	1	68	1282
29	AbstractCloseReverseIconic	1	-1	1	69	1708
29	AbstractCloseReverseIconic	1	-1	1	70	2018
29	AbstractDistantIconic	1	1	-1	51	1775
29	AbstractDistantIconic	1	1	-1	52	2116
29	AbstractDistantIconic	1	1	-1	53	1057
29	AbstractDistantIconic	1	1	-1	54	1193
29	AbstractDistantIconic	1	1	-1	55	1847
29	AbstractDistantIconic	1	1	-1	56	796
29	AbstractDistantIconic	1	1	-1	57	1591
29	AbstractDistantIconic	1	1	-1	59	3439
29	AbstractDistantIconic	1	1	-1	60	1899
29	AbstractDistantReverseIconic	1	-1	-1	72	1858
29	AbstractDistantReverseIconic	1	-1	-1	73	1083
29	AbstractDistantReverseIconic	1	-1	-1	76	1157
29	AbstractDistantReverseIconic	1	-1	-1	77	1933
29	AbstractDistantReverseIconic	1	-1	-1	78	2208
29	AbstractDistantReverseIconic	1	-1	-1	80	1513
29	ConcreteCloseIconic	-1	1	-1	1	1410
29	ConcreteCloseIconic	-1	1	-1	10	2163
29	ConcreteCloseIconic	-1	1	-1	3	1542
29	ConcreteCloseIconic	-1	1	-1	4	2205
29	ConcreteCloseIconic	-1	1	-1	6	1599
29	ConcreteCloseIconic	-1	1	-1	7	3069
29	ConcreteCloseIconic	-1	1	-1	9	1770
29	ConcreteCloseReverseIconic	-1	-1	-1	21	2619
29	ConcreteCloseReverseIconic	-1	-1	-1	24	4334
29	ConcreteCloseReverseIconic	-1	-1	-1	27	1893
29	ConcreteCloseReverseIconic	-1	-1	-1	29	1690
29	ConcreteCloseReverseIconic	-1	-1	-1	30	2929
29	ConcreteDistantIconic	-1	1	-1	11	1759
29	ConcreteDistantIconic	-1	1	-1	12	2723
29	ConcreteDistantIconic	-1	1	-1	13	1751
29	ConcreteDistantIconic	-1	1	-1	14	2491
29	ConcreteDistantIconic	-1	1	-1	15	2675
29	ConcreteDistantIconic	-1	1	-1	16	2766
29	ConcreteDistantIconic	-1	1	-1	17	1685
29	ConcreteDistantIconic	-1	1	-1	19	2393
29	ConcreteDistantIconic	-1	1	-1	20	2262
29	ConcreteDistantReverseIconic	-1	-1	-1	31	1941
29	ConcreteDistantReverseIconic	-1	-1	-1	32	2473
29	ConcreteDistantReverseIconic	-1	-1	-1	33	2068
29	ConcreteDistantReverseIconic	-1	-1	-1	34	2946
29	ConcreteDistantReverseIconic	-1	-1	-1	37	2202
29	ConcreteDistantReverseIconic	-1	-1	-1	39	3106
29	ConcreteDistantReverseIconic	-1	-1	-1	40	1874
30	AbstractCloseIconic	1	1	1	41	1110
30	AbstractCloseIconic	1	1	1	42	1327
30	AbstractCloseIconic	1	1	1	43	1751
30	AbstractCloseIconic	1	1	1	44	1175
30	AbstractCloseIconic	1	1	1	45	1123
30	AbstractCloseIconic	1	1	1	46	1626
30	AbstractCloseIconic	1	1	1	47	1485
30	AbstractCloseIconic	1	1	1	48	2593
30	AbstractCloseIconic	1	1	1	49	3419
30	AbstractCloseIconic	1	1	1	50	1195
30	AbstractCloseReverseIconic	1	-1	1	61	2648
30	AbstractCloseReverseIconic	1	-1	1	63	1224
30	AbstractCloseReverseIconic	1	-1	1	64	5622
30	AbstractCloseReverseIconic	1	-1	1	65	2835
30	AbstractCloseReverseIconic	1	-1	1	66	1921
30	AbstractCloseReverseIconic	1	-1	1	67	4853
30	AbstractCloseReverseIconic	1	-1	1	68	2646
30	AbstractCloseReverseIconic	1	-1	1	69	1416
30	AbstractCloseReverseIconic	1	-1	1	70	2022
30	AbstractDistantIconic	1	1	-1	51	1149
30	AbstractDistantIconic	1	1	-1	52	2628
30	AbstractDistantIconic	1	1	-1	53	972
30	AbstractDistantIconic	1	1	-1	54	1360
30	AbstractDistantIconic	1	1	-1	55	2409
30	AbstractDistantIconic	1	1	-1	56	1146
30	AbstractDistantIconic	1	1	-1	57	1355
30	AbstractDistantIconic	1	1	-1	58	4075
30	AbstractDistantIconic	1	1	-1	59	2776
30	AbstractDistantIconic	1	1	-1	60	2675
30	AbstractDistantReverseIconic	1	-1	-1	72	2875
30	AbstractDistantReverseIconic	1	-1	-1	73	2532
30	AbstractDistantReverseIconic	1	-1	-1	74	1385
30	AbstractDistantReverseIconic	1	-1	-1	75	5783
30	AbstractDistantReverseIconic	1	-1	-1	77	2488
30	AbstractDistantReverseIconic	1	-1	-1	78	2577
30	AbstractDistantReverseIconic	1	-1	-1	79	2959
30	AbstractDistantReverseIconic	1	-1	-1	80	3234
30	ConcreteCloseIconic	-1	1	-1	1	2113
30	ConcreteCloseIconic	-1	1	-1	10	5188
30	ConcreteCloseIconic	-1	1	-1	2	2919
30	ConcreteCloseIconic	-1	1	-1	3	4227
30	ConcreteCloseIconic	-1	1	-1	4	2328
30	ConcreteCloseIconic	-1	1	-1	5	3052
30	ConcreteCloseIconic	-1	1	-1	6	6385
30	ConcreteCloseIconic	-1	1	-1	7	3914
30	ConcreteCloseIconic	-1	1	-1	8	22287
30	ConcreteCloseIconic	-1	1	-1	9	9177
30	ConcreteCloseReverseIconic	-1	-1	-1	21	3621
30	ConcreteCloseReverseIconic	-1	-1	-1	23	3844
30	ConcreteCloseReverseIconic	-1	-1	-1	24	8031
30	ConcreteCloseReverseIconic	-1	-1	-1	25	2495
30	ConcreteCloseReverseIconic	-1	-1	-1	26	3980
30	ConcreteCloseReverseIconic	-1	-1	-1	27	4499
30	ConcreteCloseReverseIconic	-1	-1	-1	28	3697
30	ConcreteCloseReverseIconic	-1	-1	-1	29	8128
30	ConcreteCloseReverseIconic	-1	-1	-1	30	4987
30	ConcreteDistantIconic	-1	1	-1	11	3540
30	ConcreteDistantIconic	-1	1	-1	12	2753
30	ConcreteDistantIconic	-1	1	-1	13	3714
30	ConcreteDistantIconic	-1	1	-1	15	1807
30	ConcreteDistantIconic	-1	1	-1	16	4103
30	ConcreteDistantIconic	-1	1	-1	17	2440
30	ConcreteDistantIconic	-1	1	-1	18	8811
30	ConcreteDistantIconic	-1	1	-1	19	3054
30	ConcreteDistantIconic	-1	1	-1	20	3146
30	ConcreteDistantReverseIconic	-1	-1	-1	31	4611
30	ConcreteDistantReverseIconic	-1	-1	-1	32	2659
30	ConcreteDistantReverseIconic	-1	-1	-1	33	4419
30	ConcreteDistantReverseIconic	-1	-1	-1	34	2772
30	ConcreteDistantReverseIconic	-1	-1	-1	36	3161
30	ConcreteDistantReverseIconic	-1	-1	-1	37	3207
30	ConcreteDistantReverseIconic	-1	-1	-1	38	3984
30	ConcreteDistantReverseIconic	-1	-1	-1	39	2170
30	ConcreteDistantReverseIconic	-1	-1	-1	40	3825
