# Supplementary material for: A test of the symbol interdependency hypothesis with both concrete and abstract stimuli
Source: PLoS One. 2018 Mar 28;13(3):e0192719. doi: 10.1371/journal.pone.0192719 (PMC5873929; doi:10.1371/journal.pone.0192719)
Supplement: S4 Dataset — (CSV) [file pone.0192719.s007.csv]

subject	condition	concrete	embodied	symbolic	item	correct
1	AbstractDistantIconic	1	-1	-1	58	1
1	AbstractDistantReverseIconic	1	-1	-1	74	1
1	ConcreteDistantReverseIconic	-1	-1	-1	32	1
1	ConcreteDistantReverseIconic	-1	-1	-1	36	1
1	AbstractCloseIconic	1	1	1	41	0
1	AbstractCloseIconic	1	1	1	42	0
1	AbstractCloseIconic	1	1	1	43	0
1	AbstractCloseIconic	1	1	1	44	0
1	AbstractCloseIconic	1	1	1	45	0
1	AbstractCloseIconic	1	1	1	46	0
1	AbstractCloseIconic	1	1	1	47	0
1	AbstractCloseIconic	1	1	1	48	0
1	AbstractCloseIconic	1	1	1	49	0
1	AbstractCloseIconic	1	1	1	50	0
1	AbstractCloseReverseIconic	1	-1	1	61	0
1	AbstractCloseReverseIconic	1	-1	1	62	0
1	AbstractCloseReverseIconic	1	-1	1	63	0
1	AbstractCloseReverseIconic	1	-1	1	64	0
1	AbstractCloseReverseIconic	1	-1	1	65	0
1	AbstractCloseReverseIconic	1	-1	1	66	0
1	AbstractCloseReverseIconic	1	-1	1	67	0
1	AbstractCloseReverseIconic	1	-1	1	68	0
1	AbstractCloseReverseIconic	1	-1	1	69	0
1	AbstractCloseReverseIconic	1	-1	1	70	0
1	AbstractDistantIconic	1	1	-1	51	0
1	AbstractDistantIconic	1	1	-1	52	0
1	AbstractDistantIconic	1	1	-1	53	0
1	AbstractDistantIconic	1	1	-1	54	0
1	AbstractDistantIconic	1	1	-1	55	0
1	AbstractDistantIconic	1	1	-1	56	0
1	AbstractDistantIconic	1	1	-1	57	0
1	AbstractDistantIconic	1	1	-1	59	0
1	AbstractDistantIconic	1	1	-1	60	0
1	AbstractDistantReverseIconic	1	-1	-1	71	0
1	AbstractDistantReverseIconic	1	-1	-1	72	0
1	AbstractDistantReverseIconic	1	-1	-1	73	0
1	AbstractDistantReverseIconic	1	-1	-1	75	0
1	AbstractDistantReverseIconic	1	-1	-1	76	0
1	AbstractDistantReverseIconic	1	-1	-1	77	0
1	AbstractDistantReverseIconic	1	-1	-1	78	0
1	AbstractDistantReverseIconic	1	-1	-1	79	0
1	AbstractDistantReverseIconic	1	-1	-1	80	0
1	ConcreteCloseIconic	-1	1	-1	1	0
1	ConcreteCloseIconic	-1	1	-1	10	0
1	ConcreteCloseIconic	-1	1	-1	2	0
1	ConcreteCloseIconic	-1	1	-1	3	0
1	ConcreteCloseIconic	-1	1	-1	4	0
1	ConcreteCloseIconic	-1	1	-1	5	0
1	ConcreteCloseIconic	-1	1	-1	6	0
1	ConcreteCloseIconic	-1	1	-1	7	0
1	ConcreteCloseIconic	-1	1	-1	8	0
1	ConcreteCloseIconic	-1	1	-1	9	0
1	ConcreteCloseReverseIconic	-1	-1	-1	21	0
1	ConcreteCloseReverseIconic	-1	-1	-1	23	0
1	ConcreteCloseReverseIconic	-1	-1	-1	24	0
1	ConcreteCloseReverseIconic	-1	-1	-1	25	0
1	ConcreteCloseReverseIconic	-1	-1	-1	26	0
1	ConcreteCloseReverseIconic	-1	-1	-1	27	0
1	ConcreteCloseReverseIconic	-1	-1	-1	28	0
1	ConcreteCloseReverseIconic	-1	-1	-1	29	0
1	ConcreteCloseReverseIconic	-1	-1	-1	30	0
1	ConcreteDistantIconic	-1	1	-1	11	0
1	ConcreteDistantIconic	-1	1	-1	12	0
1	ConcreteDistantIconic	-1	1	-1	13	0
1	ConcreteDistantIconic	-1	1	-1	14	0
1	ConcreteDistantIconic	-1	1	-1	15	0
1	ConcreteDistantIconic	-1	1	-1	16	0
1	ConcreteDistantIconic	-1	1	-1	17	0
1	ConcreteDistantIconic	-1	1	-1	18	0
1	ConcreteDistantIconic	-1	1	-1	19	0
1	ConcreteDistantIconic	-1	1	-1	20	0
1	ConcreteDistantReverseIconic	-1	-1	-1	31	0
1	ConcreteDistantReverseIconic	-1	-1	-1	33	0
1	ConcreteDistantReverseIconic	-1	-1	-1	34	0
1	ConcreteDistantReverseIconic	-1	-1	-1	37	0
1	ConcreteDistantReverseIconic	-1	-1	-1	38	0
1	ConcreteDistantReverseIconic	-1	-1	-1	39	0
1	ConcreteDistantReverseIconic	-1	-1	-1	40	0
3	AbstractCloseIconic	1	1	1	44	1
3	AbstractCloseReverseIconic	1	-1	1	62	1
3	AbstractDistantReverseIconic	1	-1	-1	74	1
3	AbstractDistantReverseIconic	1	-1	-1	77	1
3	ConcreteCloseIconic	-1	1	1	5	1
3	ConcreteCloseIconic	-1	1	1	7	1
3	ConcreteCloseIconic	-1	1	1	8	1
3	ConcreteCloseReverseIconic	-1	-1	1	26	1
3	ConcreteCloseReverseIconic	-1	-1	1	28	1
3	ConcreteDistantIconic	-1	1	-1	19	1
3	ConcreteDistantReverseIconic	-1	-1	-1	31	1
3	ConcreteDistantReverseIconic	-1	-1	-1	33	1
3	ConcreteDistantReverseIconic	-1	-1	-1	37	1
3	ConcreteDistantReverseIconic	-1	-1	-1	38	1
3	AbstractCloseIconic	1	1	1	41	0
3	AbstractCloseIconic	1	1	1	42	0
3	AbstractCloseIconic	1	1	1	43	0
3	AbstractCloseIconic	1	1	1	45	0
3	AbstractCloseIconic	1	1	1	46	0
3	AbstractCloseIconic	1	1	1	47	0
3	AbstractCloseIconic	1	1	1	48	0
3	AbstractCloseIconic	1	1	1	49	0
3	AbstractCloseIconic	1	1	1	50	0
3	AbstractCloseReverseIconic	1	-1	1	61	0
3	AbstractCloseReverseIconic	1	-1	1	63	0
3	AbstractCloseReverseIconic	1	-1	1	64	0
3	AbstractCloseReverseIconic	1	-1	1	65	0
3	AbstractCloseReverseIconic	1	-1	1	66	0
3	AbstractCloseReverseIconic	1	-1	1	67	0
3	AbstractCloseReverseIconic	1	-1	1	68	0
3	AbstractCloseReverseIconic	1	-1	1	69	0
3	AbstractCloseReverseIconic	1	-1	1	70	0
3	AbstractDistantIconic	1	1	-1	51	0
3	AbstractDistantIconic	1	1	-1	52	0
3	AbstractDistantIconic	1	1	-1	53	0
3	AbstractDistantIconic	1	1	-1	54	0
3	AbstractDistantIconic	1	1	-1	55	0
3	AbstractDistantIconic	1	1	-1	56	0
3	AbstractDistantIconic	1	1	-1	57	0
3	AbstractDistantIconic	1	1	-1	58	0
3	AbstractDistantIconic	1	1	-1	59	0
3	AbstractDistantIconic	1	1	-1	60	0
3	AbstractDistantReverseIconic	1	-1	-1	71	0
3	AbstractDistantReverseIconic	1	-1	-1	72	0
3	AbstractDistantReverseIconic	1	-1	-1	73	0
3	AbstractDistantReverseIconic	1	-1	-1	75	0
3	AbstractDistantReverseIconic	1	-1	-1	76	0
3	AbstractDistantReverseIconic	1	-1	-1	78	0
3	AbstractDistantReverseIconic	1	-1	-1	79	0
3	AbstractDistantReverseIconic	1	-1	-1	80	0
3	ConcreteCloseIconic	-1	1	-1	1	0
3	ConcreteCloseIconic	-1	1	-1	10	0
3	ConcreteCloseIconic	-1	1	-1	2	0
3	ConcreteCloseIconic	-1	1	-1	3	0
3	ConcreteCloseIconic	-1	1	-1	4	0
3	ConcreteCloseIconic	-1	1	-1	6	0
3	ConcreteCloseIconic	-1	1	-1	9	0
3	ConcreteCloseReverseIconic	-1	-1	-1	21	0
3	ConcreteCloseReverseIconic	-1	-1	-1	23	0
3	ConcreteCloseReverseIconic	-1	-1	-1	24	0
3	ConcreteCloseReverseIconic	-1	-1	-1	25	0
3	ConcreteCloseReverseIconic	-1	-1	-1	27	0
3	ConcreteCloseReverseIconic	-1	-1	-1	29	0
3	ConcreteCloseReverseIconic	-1	-1	-1	30	0
3	ConcreteDistantIconic	-1	1	-1	11	0
3	ConcreteDistantIconic	-1	1	-1	12	0
3	ConcreteDistantIconic	-1	1	-1	13	0
3	ConcreteDistantIconic	-1	1	-1	14	0
3	ConcreteDistantIconic	-1	1	-1	15	0
3	ConcreteDistantIconic	-1	1	-1	16	0
3	ConcreteDistantIconic	-1	1	-1	17	0
3	ConcreteDistantIconic	-1	1	-1	18	0
3	ConcreteDistantIconic	-1	1	-1	20	0
3	ConcreteDistantReverseIconic	-1	-1	-1	32	0
3	ConcreteDistantReverseIconic	-1	-1	-1	34	0
3	ConcreteDistantReverseIconic	-1	-1	-1	36	0
3	ConcreteDistantReverseIconic	-1	-1	-1	39	0
3	ConcreteDistantReverseIconic	-1	-1	-1	40	0
5	AbstractCloseIconic	1	1	1	49	1
5	AbstractCloseReverseIconic	1	-1	1	63	1
5	ConcreteDistantReverseIconic	-1	-1	-1	34	1
5	AbstractCloseIconic	1	1	1	41	0
5	AbstractCloseIconic	1	1	1	42	0
5	AbstractCloseIconic	1	1	1	43	0
5	AbstractCloseIconic	1	1	1	44	0
5	AbstractCloseIconic	1	1	1	45	0
5	AbstractCloseIconic	1	1	1	46	0
5	AbstractCloseIconic	1	1	1	47	0
5	AbstractCloseIconic	1	1	1	48	0
5	AbstractCloseIconic	1	1	1	50	0
5	AbstractCloseReverseIconic	1	-1	1	61	0
5	AbstractCloseReverseIconic	1	-1	1	62	0
5	AbstractCloseReverseIconic	1	-1	1	64	0
5	AbstractCloseReverseIconic	1	-1	1	65	0
5	AbstractCloseReverseIconic	1	-1	1	66	0
5	AbstractCloseReverseIconic	1	-1	1	67	0
5	AbstractCloseReverseIconic	1	-1	1	68	0
5	AbstractCloseReverseIconic	1	-1	1	69	0
5	AbstractCloseReverseIconic	1	-1	1	70	0
5	AbstractDistantIconic	1	1	-1	51	0
5	AbstractDistantIconic	1	1	-1	52	0
5	AbstractDistantIconic	1	1	-1	53	0
5	AbstractDistantIconic	1	1	-1	54	0
5	AbstractDistantIconic	1	1	-1	55	0
5	AbstractDistantIconic	1	1	-1	56	0
5	AbstractDistantIconic	1	1	-1	57	0
5	AbstractDistantIconic	1	1	-1	58	0
5	AbstractDistantIconic	1	1	-1	59	0
5	AbstractDistantIconic	1	1	-1	60	0
5	AbstractDistantReverseIconic	1	-1	-1	71	0
5	AbstractDistantReverseIconic	1	-1	-1	72	0
5	AbstractDistantReverseIconic	1	-1	-1	73	0
5	AbstractDistantReverseIconic	1	-1	-1	74	0
5	AbstractDistantReverseIconic	1	-1	-1	75	0
5	AbstractDistantReverseIconic	1	-1	-1	76	0
5	AbstractDistantReverseIconic	1	-1	-1	77	0
5	AbstractDistantReverseIconic	1	-1	-1	78	0
5	AbstractDistantReverseIconic	1	-1	-1	79	0
5	AbstractDistantReverseIconic	1	-1	-1	80	0
5	ConcreteCloseIconic	-1	1	-1	1	0
5	ConcreteCloseIconic	-1	1	-1	10	0
5	ConcreteCloseIconic	-1	1	-1	2	0
5	ConcreteCloseIconic	-1	1	-1	3	0
5	ConcreteCloseIconic	-1	1	-1	4	0
5	ConcreteCloseIconic	-1	1	-1	5	0
5	ConcreteCloseIconic	-1	1	-1	6	0
5	ConcreteCloseIconic	-1	1	-1	7	0
5	ConcreteCloseIconic	-1	1	-1	8	0
5	ConcreteCloseIconic	-1	1	-1	9	0
5	ConcreteCloseReverseIconic	-1	-1	-1	21	0
5	ConcreteCloseReverseIconic	-1	-1	-1	23	0
5	ConcreteCloseReverseIconic	-1	-1	-1	24	0
5	ConcreteCloseReverseIconic	-1	-1	-1	25	0
5	ConcreteCloseReverseIconic	-1	-1	-1	26	0
5	ConcreteCloseReverseIconic	-1	-1	-1	27	0
5	ConcreteCloseReverseIconic	-1	-1	-1	28	0
5	ConcreteCloseReverseIconic	-1	-1	-1	29	0
5	ConcreteCloseReverseIconic	-1	-1	-1	30	0
5	ConcreteDistantIconic	-1	1	-1	11	0
5	ConcreteDistantIconic	-1	1	-1	12	0
5	ConcreteDistantIconic	-1	1	-1	13	0
5	ConcreteDistantIconic	-1	1	-1	14	0
5	ConcreteDistantIconic	-1	1	-1	15	0
5	ConcreteDistantIconic	-1	1	-1	16	0
5	ConcreteDistantIconic	-1	1	-1	17	0
5	ConcreteDistantIconic	-1	1	-1	18	0
5	ConcreteDistantIconic	-1	1	-1	19	0
5	ConcreteDistantIconic	-1	1	-1	20	0
5	ConcreteDistantReverseIconic	-1	-1	-1	31	0
5	ConcreteDistantReverseIconic	-1	-1	-1	32	0
5	ConcreteDistantReverseIconic	-1	-1	-1	33	0
5	ConcreteDistantReverseIconic	-1	-1	-1	36	0
5	ConcreteDistantReverseIconic	-1	-1	-1	37	0
5	ConcreteDistantReverseIconic	-1	-1	-1	38	0
5	ConcreteDistantReverseIconic	-1	-1	-1	39	0
5	ConcreteDistantReverseIconic	-1	-1	-1	40	0
6	ConcreteCloseIconic	-1	1	1	3	1
6	ConcreteCloseIconic	-1	1	1	7	1
6	ConcreteCloseReverseIconic	-1	-1	1	26	1
6	ConcreteDistantIconic	-1	1	-1	11	1
6	ConcreteDistantReverseIconic	-1	-1	-1	33	1
6	AbstractCloseIconic	1	1	1	41	0
6	AbstractCloseIconic	1	1	1	42	0
6	AbstractCloseIconic	1	1	1	43	0
6	AbstractCloseIconic	1	1	1	44	0
6	AbstractCloseIconic	1	1	1	45	0
6	AbstractCloseIconic	1	1	1	46	0
6	AbstractCloseIconic	1	1	1	47	0
6	AbstractCloseIconic	1	1	1	48	0
6	AbstractCloseIconic	1	1	1	49	0
6	AbstractCloseIconic	1	1	1	50	0
6	AbstractCloseReverseIconic	1	-1	1	61	0
6	AbstractCloseReverseIconic	1	-1	1	62	0
6	AbstractCloseReverseIconic	1	-1	1	63	0
6	AbstractCloseReverseIconic	1	-1	1	64	0
6	AbstractCloseReverseIconic	1	-1	1	65	0
6	AbstractCloseReverseIconic	1	-1	1	66	0
6	AbstractCloseReverseIconic	1	-1	1	67	0
6	AbstractCloseReverseIconic	1	-1	1	68	0
6	AbstractCloseReverseIconic	1	-1	1	69	0
6	AbstractCloseReverseIconic	1	-1	1	70	0
6	AbstractDistantIconic	1	1	-1	51	0
6	AbstractDistantIconic	1	1	-1	52	0
6	AbstractDistantIconic	1	1	-1	53	0
6	AbstractDistantIconic	1	1	-1	54	0
6	AbstractDistantIconic	1	1	-1	55	0
6	AbstractDistantIconic	1	1	-1	56	0
6	AbstractDistantIconic	1	1	-1	57	0
6	AbstractDistantIconic	1	1	-1	58	0
6	AbstractDistantIconic	1	1	-1	59	0
6	AbstractDistantIconic	1	1	-1	60	0
6	AbstractDistantReverseIconic	1	-1	-1	71	0
6	AbstractDistantReverseIconic	1	-1	-1	72	0
6	AbstractDistantReverseIconic	1	-1	-1	73	0
6	AbstractDistantReverseIconic	1	-1	-1	74	0
6	AbstractDistantReverseIconic	1	-1	-1	75	0
6	AbstractDistantReverseIconic	1	-1	-1	76	0
6	AbstractDistantReverseIconic	1	-1	-1	77	0
6	AbstractDistantReverseIconic	1	-1	-1	78	0
6	AbstractDistantReverseIconic	1	-1	-1	79	0
6	AbstractDistantReverseIconic	1	-1	-1	80	0
6	ConcreteCloseIconic	-1	1	-1	1	0
6	ConcreteCloseIconic	-1	1	-1	10	0
6	ConcreteCloseIconic	-1	1	-1	2	0
6	ConcreteCloseIconic	-1	1	-1	4	0
6	ConcreteCloseIconic	-1	1	-1	5	0
6	ConcreteCloseIconic	-1	1	-1	6	0
6	ConcreteCloseIconic	-1	1	-1	8	0
6	ConcreteCloseIconic	-1	1	-1	9	0
6	ConcreteCloseReverseIconic	-1	-1	-1	21	0
6	ConcreteCloseReverseIconic	-1	-1	-1	23	0
6	ConcreteCloseReverseIconic	-1	-1	-1	24	0
6	ConcreteCloseReverseIconic	-1	-1	-1	25	0
6	ConcreteCloseReverseIconic	-1	-1	-1	27	0
6	ConcreteCloseReverseIconic	-1	-1	-1	28	0
6	ConcreteCloseReverseIconic	-1	-1	-1	29	0
6	ConcreteCloseReverseIconic	-1	-1	-1	30	0
6	ConcreteDistantIconic	-1	1	-1	12	0
6	ConcreteDistantIconic	-1	1	-1	13	0
6	ConcreteDistantIconic	-1	1	-1	14	0
6	ConcreteDistantIconic	-1	1	-1	15	0
6	ConcreteDistantIconic	-1	1	-1	16	0
6	ConcreteDistantIconic	-1	1	-1	17	0
6	ConcreteDistantIconic	-1	1	-1	18	0
6	ConcreteDistantIconic	-1	1	-1	19	0
6	ConcreteDistantIconic	-1	1	-1	20	0
6	ConcreteDistantReverseIconic	-1	-1	-1	31	0
6	ConcreteDistantReverseIconic	-1	-1	-1	32	0
6	ConcreteDistantReverseIconic	-1	-1	-1	34	0
6	ConcreteDistantReverseIconic	-1	-1	-1	36	0
6	ConcreteDistantReverseIconic	-1	-1	-1	37	0
6	ConcreteDistantReverseIconic	-1	-1	-1	38	0
6	ConcreteDistantReverseIconic	-1	-1	-1	39	0
6	ConcreteDistantReverseIconic	-1	-1	-1	40	0
7	AbstractCloseIconic	1	1	1	45	1
7	AbstractDistantIconic	1	-1	-1	60	1
7	ConcreteCloseIconic	-1	1	1	1	1
7	AbstractCloseIconic	1	1	1	41	0
7	AbstractCloseIconic	1	1	1	42	0
7	AbstractCloseIconic	1	1	1	43	0
7	AbstractCloseIconic	1	1	1	44	0
7	AbstractCloseIconic	1	1	1	46	0
7	AbstractCloseIconic	1	1	1	47	0
7	AbstractCloseIconic	1	1	1	48	0
7	AbstractCloseIconic	1	1	1	49	0
7	AbstractCloseIconic	1	1	1	50	0
7	AbstractCloseReverseIconic	1	-1	1	61	0
7	AbstractCloseReverseIconic	1	-1	1	62	0
7	AbstractCloseReverseIconic	1	-1	1	63	0
7	AbstractCloseReverseIconic	1	-1	1	64	0
7	AbstractCloseReverseIconic	1	-1	1	65	0
7	AbstractCloseReverseIconic	1	-1	1	66	0
7	AbstractCloseReverseIconic	1	-1	1	67	0
7	AbstractCloseReverseIconic	1	-1	1	68	0
7	AbstractCloseReverseIconic	1	-1	1	69	0
7	AbstractCloseReverseIconic	1	-1	1	70	0
7	AbstractDistantIconic	1	1	-1	51	0
7	AbstractDistantIconic	1	1	-1	52	0
7	AbstractDistantIconic	1	1	-1	53	0
7	AbstractDistantIconic	1	1	-1	54	0
7	AbstractDistantIconic	1	1	-1	55	0
7	AbstractDistantIconic	1	1	-1	56	0
7	AbstractDistantIconic	1	1	-1	57	0
7	AbstractDistantIconic	1	1	-1	58	0
7	AbstractDistantIconic	1	1	-1	59	0
7	AbstractDistantReverseIconic	1	-1	-1	71	0
7	AbstractDistantReverseIconic	1	-1	-1	72	0
7	AbstractDistantReverseIconic	1	-1	-1	73	0
7	AbstractDistantReverseIconic	1	-1	-1	74	0
7	AbstractDistantReverseIconic	1	-1	-1	75	0
7	AbstractDistantReverseIconic	1	-1	-1	76	0
7	AbstractDistantReverseIconic	1	-1	-1	77	0
7	AbstractDistantReverseIconic	1	-1	-1	78	0
7	AbstractDistantReverseIconic	1	-1	-1	79	0
7	AbstractDistantReverseIconic	1	-1	-1	80	0
7	ConcreteCloseIconic	-1	1	-1	10	0
7	ConcreteCloseIconic	-1	1	-1	2	0
7	ConcreteCloseIconic	-1	1	-1	3	0
7	ConcreteCloseIconic	-1	1	-1	4	0
7	ConcreteCloseIconic	-1	1	-1	5	0
7	ConcreteCloseIconic	-1	1	-1	6	0
7	ConcreteCloseIconic	-1	1	-1	7	0
7	ConcreteCloseIconic	-1	1	-1	8	0
7	ConcreteCloseIconic	-1	1	-1	9	0
7	ConcreteCloseReverseIconic	-1	-1	-1	21	0
7	ConcreteCloseReverseIconic	-1	-1	-1	23	0
7	ConcreteCloseReverseIconic	-1	-1	-1	24	0
7	ConcreteCloseReverseIconic	-1	-1	-1	25	0
7	ConcreteCloseReverseIconic	-1	-1	-1	26	0
7	ConcreteCloseReverseIconic	-1	-1	-1	27	0
7	ConcreteCloseReverseIconic	-1	-1	-1	28	0
7	ConcreteCloseReverseIconic	-1	-1	-1	29	0
7	ConcreteCloseReverseIconic	-1	-1	-1	30	0
7	ConcreteDistantIconic	-1	1	-1	11	0
7	ConcreteDistantIconic	-1	1	-1	12	0
7	ConcreteDistantIconic	-1	1	-1	13	0
7	ConcreteDistantIconic	-1	1	-1	14	0
7	ConcreteDistantIconic	-1	1	-1	15	0
7	ConcreteDistantIconic	-1	1	-1	16	0
7	ConcreteDistantIconic	-1	1	-1	17	0
7	ConcreteDistantIconic	-1	1	-1	18	0
7	ConcreteDistantIconic	-1	1	-1	19	0
7	ConcreteDistantIconic	-1	1	-1	20	0
7	ConcreteDistantReverseIconic	-1	-1	-1	31	0
7	ConcreteDistantReverseIconic	-1	-1	-1	32	0
7	ConcreteDistantReverseIconic	-1	-1	-1	33	0
7	ConcreteDistantReverseIconic	-1	-1	-1	34	0
7	ConcreteDistantReverseIconic	-1	-1	-1	36	0
7	ConcreteDistantReverseIconic	-1	-1	-1	37	0
7	ConcreteDistantReverseIconic	-1	-1	-1	38	0
7	ConcreteDistantReverseIconic	-1	-1	-1	39	0
7	ConcreteDistantReverseIconic	-1	-1	-1	40	0
9	AbstractDistantIconic	1	-1	-1	53	1
9	AbstractCloseIconic	1	1	1	41	0
9	AbstractCloseIconic	1	1	1	42	0
9	AbstractCloseIconic	1	1	1	43	0
9	AbstractCloseIconic	1	1	1	44	0
9	AbstractCloseIconic	1	1	1	45	0
9	AbstractCloseIconic	1	1	1	46	0
9	AbstractCloseIconic	1	1	1	47	0
9	AbstractCloseIconic	1	1	1	48	0
9	AbstractCloseIconic	1	1	1	49	0
9	AbstractCloseIconic	1	1	1	50	0
9	AbstractCloseReverseIconic	1	-1	1	61	0
9	AbstractCloseReverseIconic	1	-1	1	62	0
9	AbstractCloseReverseIconic	1	-1	1	63	0
9	AbstractCloseReverseIconic	1	-1	1	64	0
9	AbstractCloseReverseIconic	1	-1	1	65	0
9	AbstractCloseReverseIconic	1	-1	1	66	0
9	AbstractCloseReverseIconic	1	-1	1	67	0
9	AbstractCloseReverseIconic	1	-1	1	68	0
9	AbstractCloseReverseIconic	1	-1	1	69	0
9	AbstractCloseReverseIconic	1	-1	1	70	0
9	AbstractDistantIconic	1	1	-1	51	0
9	AbstractDistantIconic	1	1	-1	52	0
9	AbstractDistantIconic	1	1	-1	54	0
9	AbstractDistantIconic	1	1	-1	55	0
9	AbstractDistantIconic	1	1	-1	56	0
9	AbstractDistantIconic	1	1	-1	57	0
9	AbstractDistantIconic	1	1	-1	58	0
9	AbstractDistantIconic	1	1	-1	59	0
9	AbstractDistantIconic	1	1	-1	60	0
9	AbstractDistantReverseIconic	1	-1	-1	71	0
9	AbstractDistantReverseIconic	1	-1	-1	72	0
9	AbstractDistantReverseIconic	1	-1	-1	73	0
9	AbstractDistantReverseIconic	1	-1	-1	74	0
9	AbstractDistantReverseIconic	1	-1	-1	75	0
9	AbstractDistantReverseIconic	1	-1	-1	76	0
9	AbstractDistantReverseIconic	1	-1	-1	77	0
9	AbstractDistantReverseIconic	1	-1	-1	78	0
9	AbstractDistantReverseIconic	1	-1	-1	79	0
9	AbstractDistantReverseIconic	1	-1	-1	80	0
9	ConcreteCloseIconic	-1	1	-1	1	0
9	ConcreteCloseIconic	-1	1	-1	10	0
9	ConcreteCloseIconic	-1	1	-1	2	0
9	ConcreteCloseIconic	-1	1	-1	3	0
9	ConcreteCloseIconic	-1	1	-1	4	0
9	ConcreteCloseIconic	-1	1	-1	5	0
9	ConcreteCloseIconic	-1	1	-1	6	0
9	ConcreteCloseIconic	-1	1	-1	7	0
9	ConcreteCloseIconic	-1	1	-1	8	0
9	ConcreteCloseIconic	-1	1	-1	9	0
9	ConcreteCloseReverseIconic	-1	-1	-1	21	0
9	ConcreteCloseReverseIconic	-1	-1	-1	23	0
9	ConcreteCloseReverseIconic	-1	-1	-1	24	0
9	ConcreteCloseReverseIconic	-1	-1	-1	25	0
9	ConcreteCloseReverseIconic	-1	-1	-1	26	0
9	ConcreteCloseReverseIconic	-1	-1	-1	27	0
9	ConcreteCloseReverseIconic	-1	-1	-1	28	0
9	ConcreteCloseReverseIconic	-1	-1	-1	29	0
9	ConcreteCloseReverseIconic	-1	-1	-1	30	0
9	ConcreteDistantIconic	-1	1	-1	11	0
9	ConcreteDistantIconic	-1	1	-1	12	0
9	ConcreteDistantIconic	-1	1	-1	13	0
9	ConcreteDistantIconic	-1	1	-1	14	0
9	ConcreteDistantIconic	-1	1	-1	15	0
9	ConcreteDistantIconic	-1	1	-1	16	0
9	ConcreteDistantIconic	-1	1	-1	17	0
9	ConcreteDistantIconic	-1	1	-1	18	0
9	ConcreteDistantIconic	-1	1	-1	19	0
9	ConcreteDistantIconic	-1	1	-1	20	0
9	ConcreteDistantReverseIconic	-1	-1	-1	31	0
9	ConcreteDistantReverseIconic	-1	-1	-1	32	0
9	ConcreteDistantReverseIconic	-1	-1	-1	33	0
9	ConcreteDistantReverseIconic	-1	-1	-1	34	0
9	ConcreteDistantReverseIconic	-1	-1	-1	36	0
9	ConcreteDistantReverseIconic	-1	-1	-1	37	0
9	ConcreteDistantReverseIconic	-1	-1	-1	38	0
9	ConcreteDistantReverseIconic	-1	-1	-1	39	0
9	ConcreteDistantReverseIconic	-1	-1	-1	40	0
10	AbstractCloseReverseIconic	1	-1	1	62	1
10	ConcreteCloseReverseIconic	-1	-1	1	27	1
10	AbstractCloseIconic	1	1	1	41	0
10	AbstractCloseIconic	1	1	1	42	0
10	AbstractCloseIconic	1	1	1	43	0
10	AbstractCloseIconic	1	1	1	44	0
10	AbstractCloseIconic	1	1	1	45	0
10	AbstractCloseIconic	1	1	1	46	0
10	AbstractCloseIconic	1	1	1	47	0
10	AbstractCloseIconic	1	1	1	48	0
10	AbstractCloseIconic	1	1	1	49	0
10	AbstractCloseIconic	1	1	1	50	0
10	AbstractCloseReverseIconic	1	-1	1	61	0
10	AbstractCloseReverseIconic	1	-1	1	63	0
10	AbstractCloseReverseIconic	1	-1	1	64	0
10	AbstractCloseReverseIconic	1	-1	1	65	0
10	AbstractCloseReverseIconic	1	-1	1	66	0
10	AbstractCloseReverseIconic	1	-1	1	67	0
10	AbstractCloseReverseIconic	1	-1	1	68	0
10	AbstractCloseReverseIconic	1	-1	1	69	0
10	AbstractCloseReverseIconic	1	-1	1	70	0
10	AbstractDistantIconic	1	1	-1	51	0
10	AbstractDistantIconic	1	1	-1	52	0
10	AbstractDistantIconic	1	1	-1	53	0
10	AbstractDistantIconic	1	1	-1	54	0
10	AbstractDistantIconic	1	1	-1	55	0
10	AbstractDistantIconic	1	1	-1	56	0
10	AbstractDistantIconic	1	1	-1	57	0
10	AbstractDistantIconic	1	1	-1	58	0
10	AbstractDistantIconic	1	1	-1	59	0
10	AbstractDistantIconic	1	1	-1	60	0
10	AbstractDistantReverseIconic	1	-1	-1	71	0
10	AbstractDistantReverseIconic	1	-1	-1	72	0
10	AbstractDistantReverseIconic	1	-1	-1	73	0
10	AbstractDistantReverseIconic	1	-1	-1	74	0
10	AbstractDistantReverseIconic	1	-1	-1	75	0
10	AbstractDistantReverseIconic	1	-1	-1	76	0
10	AbstractDistantReverseIconic	1	-1	-1	77	0
10	AbstractDistantReverseIconic	1	-1	-1	78	0
10	AbstractDistantReverseIconic	1	-1	-1	79	0
10	AbstractDistantReverseIconic	1	-1	-1	80	0
10	ConcreteCloseIconic	-1	1	-1	1	0
10	ConcreteCloseIconic	-1	1	-1	10	0
10	ConcreteCloseIconic	-1	1	-1	2	0
10	ConcreteCloseIconic	-1	1	-1	3	0
10	ConcreteCloseIconic	-1	1	-1	4	0
10	ConcreteCloseIconic	-1	1	-1	5	0
10	ConcreteCloseIconic	-1	1	-1	6	0
10	ConcreteCloseIconic	-1	1	-1	7	0
10	ConcreteCloseIconic	-1	1	-1	8	0
10	ConcreteCloseIconic	-1	1	-1	9	0
10	ConcreteCloseReverseIconic	-1	-1	-1	21	0
10	ConcreteCloseReverseIconic	-1	-1	-1	23	0
10	ConcreteCloseReverseIconic	-1	-1	-1	24	0
10	ConcreteCloseReverseIconic	-1	-1	-1	25	0
10	ConcreteCloseReverseIconic	-1	-1	-1	26	0
10	ConcreteCloseReverseIconic	-1	-1	-1	28	0
10	ConcreteCloseReverseIconic	-1	-1	-1	29	0
10	ConcreteCloseReverseIconic	-1	-1	-1	30	0
10	ConcreteDistantIconic	-1	1	-1	11	0
10	ConcreteDistantIconic	-1	1	-1	12	0
10	ConcreteDistantIconic	-1	1	-1	13	0
10	ConcreteDistantIconic	-1	1	-1	14	0
10	ConcreteDistantIconic	-1	1	-1	15	0
10	ConcreteDistantIconic	-1	1	-1	16	0
10	ConcreteDistantIconic	-1	1	-1	17	0
10	ConcreteDistantIconic	-1	1	-1	18	0
10	ConcreteDistantIconic	-1	1	-1	19	0
10	ConcreteDistantIconic	-1	1	-1	20	0
10	ConcreteDistantReverseIconic	-1	-1	-1	31	0
10	ConcreteDistantReverseIconic	-1	-1	-1	32	0
10	ConcreteDistantReverseIconic	-1	-1	-1	33	0
10	ConcreteDistantReverseIconic	-1	-1	-1	34	0
10	ConcreteDistantReverseIconic	-1	-1	-1	36	0
10	ConcreteDistantReverseIconic	-1	-1	-1	37	0
10	ConcreteDistantReverseIconic	-1	-1	-1	38	0
10	ConcreteDistantReverseIconic	-1	-1	-1	39	0
10	ConcreteDistantReverseIconic	-1	-1	-1	40	0
11	AbstractCloseIconic	1	1	1	49	1
11	AbstractCloseReverseIconic	1	-1	1	62	1
11	AbstractCloseReverseIconic	1	-1	1	64	1
11	AbstractDistantIconic	1	-1	-1	53	1
11	AbstractDistantReverseIconic	1	-1	-1	73	1
11	ConcreteDistantIconic	-1	1	-1	11	1
11	AbstractCloseIconic	1	1	1	41	0
11	AbstractCloseIconic	1	1	1	42	0
11	AbstractCloseIconic	1	1	1	43	0
11	AbstractCloseIconic	1	1	1	44	0
11	AbstractCloseIconic	1	1	1	45	0
11	AbstractCloseIconic	1	1	1	46	0
11	AbstractCloseIconic	1	1	1	47	0
11	AbstractCloseIconic	1	1	1	48	0
11	AbstractCloseIconic	1	1	1	50	0
11	AbstractCloseReverseIconic	1	-1	1	61	0
11	AbstractCloseReverseIconic	1	-1	1	63	0
11	AbstractCloseReverseIconic	1	-1	1	65	0
11	AbstractCloseReverseIconic	1	-1	1	66	0
11	AbstractCloseReverseIconic	1	-1	1	67	0
11	AbstractCloseReverseIconic	1	-1	1	68	0
11	AbstractCloseReverseIconic	1	-1	1	69	0
11	AbstractCloseReverseIconic	1	-1	1	70	0
11	AbstractDistantIconic	1	1	-1	51	0
11	AbstractDistantIconic	1	1	-1	52	0
11	AbstractDistantIconic	1	1	-1	54	0
11	AbstractDistantIconic	1	1	-1	55	0
11	AbstractDistantIconic	1	1	-1	56	0
11	AbstractDistantIconic	1	1	-1	57	0
11	AbstractDistantIconic	1	1	-1	58	0
11	AbstractDistantIconic	1	1	-1	59	0
11	AbstractDistantIconic	1	1	-1	60	0
11	AbstractDistantReverseIconic	1	-1	-1	71	0
11	AbstractDistantReverseIconic	1	-1	-1	72	0
11	AbstractDistantReverseIconic	1	-1	-1	74	0
11	AbstractDistantReverseIconic	1	-1	-1	75	0
11	AbstractDistantReverseIconic	1	-1	-1	76	0
11	AbstractDistantReverseIconic	1	-1	-1	77	0
11	AbstractDistantReverseIconic	1	-1	-1	78	0
11	AbstractDistantReverseIconic	1	-1	-1	79	0
11	AbstractDistantReverseIconic	1	-1	-1	80	0
11	ConcreteCloseIconic	-1	1	-1	1	0
11	ConcreteCloseIconic	-1	1	-1	10	0
11	ConcreteCloseIconic	-1	1	-1	2	0
11	ConcreteCloseIconic	-1	1	-1	3	0
11	ConcreteCloseIconic	-1	1	-1	4	0
11	ConcreteCloseIconic	-1	1	-1	5	0
11	ConcreteCloseIconic	-1	1	-1	6	0
11	ConcreteCloseIconic	-1	1	-1	7	0
11	ConcreteCloseIconic	-1	1	-1	8	0
11	ConcreteCloseIconic	-1	1	-1	9	0
11	ConcreteCloseReverseIconic	-1	-1	-1	21	0
11	ConcreteCloseReverseIconic	-1	-1	-1	23	0
11	ConcreteCloseReverseIconic	-1	-1	-1	24	0
11	ConcreteCloseReverseIconic	-1	-1	-1	25	0
11	ConcreteCloseReverseIconic	-1	-1	-1	26	0
11	ConcreteCloseReverseIconic	-1	-1	-1	27	0
11	ConcreteCloseReverseIconic	-1	-1	-1	28	0
11	ConcreteCloseReverseIconic	-1	-1	-1	29	0
11	ConcreteCloseReverseIconic	-1	-1	-1	30	0
11	ConcreteDistantIconic	-1	1	-1	12	0
11	ConcreteDistantIconic	-1	1	-1	13	0
11	ConcreteDistantIconic	-1	1	-1	14	0
11	ConcreteDistantIconic	-1	1	-1	15	0
11	ConcreteDistantIconic	-1	1	-1	16	0
11	ConcreteDistantIconic	-1	1	-1	17	0
11	ConcreteDistantIconic	-1	1	-1	18	0
11	ConcreteDistantIconic	-1	1	-1	19	0
11	ConcreteDistantIconic	-1	1	-1	20	0
11	ConcreteDistantReverseIconic	-1	-1	-1	31	0
11	ConcreteDistantReverseIconic	-1	-1	-1	32	0
11	ConcreteDistantReverseIconic	-1	-1	-1	33	0
11	ConcreteDistantReverseIconic	-1	-1	-1	34	0
11	ConcreteDistantReverseIconic	-1	-1	-1	36	0
11	ConcreteDistantReverseIconic	-1	-1	-1	37	0
11	ConcreteDistantReverseIconic	-1	-1	-1	38	0
11	ConcreteDistantReverseIconic	-1	-1	-1	39	0
11	ConcreteDistantReverseIconic	-1	-1	-1	40	0
12	AbstractCloseReverseIconic	1	-1	1	70	1
12	ConcreteCloseIconic	-1	1	1	10	1
12	ConcreteCloseIconic	-1	1	1	2	1
12	ConcreteCloseIconic	-1	1	1	4	1
12	ConcreteCloseIconic	-1	1	1	9	1
12	ConcreteCloseReverseIconic	-1	-1	1	24	1
12	ConcreteCloseReverseIconic	-1	-1	1	25	1
12	ConcreteDistantIconic	-1	1	-1	19	1
12	ConcreteDistantReverseIconic	-1	-1	-1	32	1
12	AbstractCloseIconic	1	1	1	41	0
12	AbstractCloseIconic	1	1	1	42	0
12	AbstractCloseIconic	1	1	1	43	0
12	AbstractCloseIconic	1	1	1	44	0
12	AbstractCloseIconic	1	1	1	45	0
12	AbstractCloseIconic	1	1	1	46	0
12	AbstractCloseIconic	1	1	1	47	0
12	AbstractCloseIconic	1	1	1	48	0
12	AbstractCloseIconic	1	1	1	49	0
12	AbstractCloseIconic	1	1	1	50	0
12	AbstractCloseReverseIconic	1	-1	1	61	0
12	AbstractCloseReverseIconic	1	-1	1	62	0
12	AbstractCloseReverseIconic	1	-1	1	63	0
12	AbstractCloseReverseIconic	1	-1	1	64	0
12	AbstractCloseReverseIconic	1	-1	1	65	0
12	AbstractCloseReverseIconic	1	-1	1	66	0
12	AbstractCloseReverseIconic	1	-1	1	67	0
12	AbstractCloseReverseIconic	1	-1	1	68	0
12	AbstractCloseReverseIconic	1	-1	1	69	0
12	AbstractDistantIconic	1	1	-1	51	0
12	AbstractDistantIconic	1	1	-1	52	0
12	AbstractDistantIconic	1	1	-1	53	0
12	AbstractDistantIconic	1	1	-1	54	0
12	AbstractDistantIconic	1	1	-1	55	0
12	AbstractDistantIconic	1	1	-1	56	0
12	AbstractDistantIconic	1	1	-1	57	0
12	AbstractDistantIconic	1	1	-1	58	0
12	AbstractDistantIconic	1	1	-1	59	0
12	AbstractDistantIconic	1	1	-1	60	0
12	AbstractDistantReverseIconic	1	-1	-1	71	0
12	AbstractDistantReverseIconic	1	-1	-1	72	0
12	AbstractDistantReverseIconic	1	-1	-1	73	0
12	AbstractDistantReverseIconic	1	-1	-1	74	0
12	AbstractDistantReverseIconic	1	-1	-1	75	0
12	AbstractDistantReverseIconic	1	-1	-1	76	0
12	AbstractDistantReverseIconic	1	-1	-1	77	0
12	AbstractDistantReverseIconic	1	-1	-1	78	0
12	AbstractDistantReverseIconic	1	-1	-1	79	0
12	AbstractDistantReverseIconic	1	-1	-1	80	0
12	ConcreteCloseIconic	-1	1	-1	1	0
12	ConcreteCloseIconic	-1	1	-1	3	0
12	ConcreteCloseIconic	-1	1	-1	5	0
12	ConcreteCloseIconic	-1	1	-1	6	0
12	ConcreteCloseIconic	-1	1	-1	7	0
12	ConcreteCloseIconic	-1	1	-1	8	0
12	ConcreteCloseReverseIconic	-1	-1	-1	21	0
12	ConcreteCloseReverseIconic	-1	-1	-1	23	0
12	ConcreteCloseReverseIconic	-1	-1	-1	26	0
12	ConcreteCloseReverseIconic	-1	-1	-1	27	0
12	ConcreteCloseReverseIconic	-1	-1	-1	28	0
12	ConcreteCloseReverseIconic	-1	-1	-1	29	0
12	ConcreteCloseReverseIconic	-1	-1	-1	30	0
12	ConcreteDistantIconic	-1	1	-1	11	0
12	ConcreteDistantIconic	-1	1	-1	12	0
12	ConcreteDistantIconic	-1	1	-1	13	0
12	ConcreteDistantIconic	-1	1	-1	14	0
12	ConcreteDistantIconic	-1	1	-1	15	0
12	ConcreteDistantIconic	-1	1	-1	16	0
12	ConcreteDistantIconic	-1	1	-1	17	0
12	ConcreteDistantIconic	-1	1	-1	18	0
12	ConcreteDistantIconic	-1	1	-1	20	0
12	ConcreteDistantReverseIconic	-1	-1	-1	31	0
12	ConcreteDistantReverseIconic	-1	-1	-1	33	0
12	ConcreteDistantReverseIconic	-1	-1	-1	34	0
12	ConcreteDistantReverseIconic	-1	-1	-1	36	0
12	ConcreteDistantReverseIconic	-1	-1	-1	37	0
12	ConcreteDistantReverseIconic	-1	-1	-1	38	0
12	ConcreteDistantReverseIconic	-1	-1	-1	39	0
12	ConcreteDistantReverseIconic	-1	-1	-1	40	0
14	ConcreteCloseIconic	-1	1	1	3	1
14	ConcreteDistantIconic	-1	1	-1	14	1
14	AbstractCloseIconic	1	1	1	41	0
14	AbstractCloseIconic	1	1	1	42	0
14	AbstractCloseIconic	1	1	1	43	0
14	AbstractCloseIconic	1	1	1	44	0
14	AbstractCloseIconic	1	1	1	45	0
14	AbstractCloseIconic	1	1	1	46	0
14	AbstractCloseIconic	1	1	1	47	0
14	AbstractCloseIconic	1	1	1	48	0
14	AbstractCloseIconic	1	1	1	49	0
14	AbstractCloseIconic	1	1	1	50	0
14	AbstractCloseReverseIconic	1	-1	1	61	0
14	AbstractCloseReverseIconic	1	-1	1	62	0
14	AbstractCloseReverseIconic	1	-1	1	63	0
14	AbstractCloseReverseIconic	1	-1	1	64	0
14	AbstractCloseReverseIconic	1	-1	1	65	0
14	AbstractCloseReverseIconic	1	-1	1	66	0
14	AbstractCloseReverseIconic	1	-1	1	67	0
14	AbstractCloseReverseIconic	1	-1	1	68	0
14	AbstractCloseReverseIconic	1	-1	1	69	0
14	AbstractCloseReverseIconic	1	-1	1	70	0
14	AbstractDistantIconic	1	1	-1	51	0
14	AbstractDistantIconic	1	1	-1	52	0
14	AbstractDistantIconic	1	1	-1	53	0
14	AbstractDistantIconic	1	1	-1	54	0
14	AbstractDistantIconic	1	1	-1	55	0
14	AbstractDistantIconic	1	1	-1	56	0
14	AbstractDistantIconic	1	1	-1	57	0
14	AbstractDistantIconic	1	1	-1	58	0
14	AbstractDistantIconic	1	1	-1	59	0
14	AbstractDistantIconic	1	1	-1	60	0
14	AbstractDistantReverseIconic	1	-1	-1	71	0
14	AbstractDistantReverseIconic	1	-1	-1	72	0
14	AbstractDistantReverseIconic	1	-1	-1	73	0
14	AbstractDistantReverseIconic	1	-1	-1	74	0
14	AbstractDistantReverseIconic	1	-1	-1	75	0
14	AbstractDistantReverseIconic	1	-1	-1	76	0
14	AbstractDistantReverseIconic	1	-1	-1	77	0
14	AbstractDistantReverseIconic	1	-1	-1	78	0
14	AbstractDistantReverseIconic	1	-1	-1	79	0
14	AbstractDistantReverseIconic	1	-1	-1	80	0
14	ConcreteCloseIconic	-1	1	-1	1	0
14	ConcreteCloseIconic	-1	1	-1	10	0
14	ConcreteCloseIconic	-1	1	-1	2	0
14	ConcreteCloseIconic	-1	1	-1	4	0
14	ConcreteCloseIconic	-1	1	-1	5	0
14	ConcreteCloseIconic	-1	1	-1	6	0
14	ConcreteCloseIconic	-1	1	-1	7	0
14	ConcreteCloseIconic	-1	1	-1	8	0
14	ConcreteCloseIconic	-1	1	-1	9	0
14	ConcreteCloseReverseIconic	-1	-1	-1	21	0
14	ConcreteCloseReverseIconic	-1	-1	-1	23	0
14	ConcreteCloseReverseIconic	-1	-1	-1	24	0
14	ConcreteCloseReverseIconic	-1	-1	-1	25	0
14	ConcreteCloseReverseIconic	-1	-1	-1	26	0
14	ConcreteCloseReverseIconic	-1	-1	-1	27	0
14	ConcreteCloseReverseIconic	-1	-1	-1	28	0
14	ConcreteCloseReverseIconic	-1	-1	-1	29	0
14	ConcreteCloseReverseIconic	-1	-1	-1	30	0
14	ConcreteDistantIconic	-1	1	-1	11	0
14	ConcreteDistantIconic	-1	1	-1	12	0
14	ConcreteDistantIconic	-1	1	-1	13	0
14	ConcreteDistantIconic	-1	1	-1	15	0
14	ConcreteDistantIconic	-1	1	-1	16	0
14	ConcreteDistantIconic	-1	1	-1	17	0
14	ConcreteDistantIconic	-1	1	-1	18	0
14	ConcreteDistantIconic	-1	1	-1	19	0
14	ConcreteDistantIconic	-1	1	-1	20	0
14	ConcreteDistantReverseIconic	-1	-1	-1	31	0
14	ConcreteDistantReverseIconic	-1	-1	-1	32	0
14	ConcreteDistantReverseIconic	-1	-1	-1	33	0
14	ConcreteDistantReverseIconic	-1	-1	-1	34	0
14	ConcreteDistantReverseIconic	-1	-1	-1	36	0
14	ConcreteDistantReverseIconic	-1	-1	-1	37	0
14	ConcreteDistantReverseIconic	-1	-1	-1	38	0
14	ConcreteDistantReverseIconic	-1	-1	-1	39	0
14	ConcreteDistantReverseIconic	-1	-1	-1	40	0
16	ConcreteCloseReverseIconic	-1	-1	1	25	1
16	ConcreteDistantIconic	-1	1	-1	11	1
16	ConcreteDistantReverseIconic	-1	-1	-1	36	1
16	AbstractCloseIconic	1	1	1	41	0
16	AbstractCloseIconic	1	1	1	42	0
16	AbstractCloseIconic	1	1	1	43	0
16	AbstractCloseIconic	1	1	1	44	0
16	AbstractCloseIconic	1	1	1	45	0
16	AbstractCloseIconic	1	1	1	46	0
16	AbstractCloseIconic	1	1	1	47	0
16	AbstractCloseIconic	1	1	1	48	0
16	AbstractCloseIconic	1	1	1	49	0
16	AbstractCloseIconic	1	1	1	50	0
16	AbstractCloseReverseIconic	1	-1	1	61	0
16	AbstractCloseReverseIconic	1	-1	1	62	0
16	AbstractCloseReverseIconic	1	-1	1	63	0
16	AbstractCloseReverseIconic	1	-1	1	64	0
16	AbstractCloseReverseIconic	1	-1	1	65	0
16	AbstractCloseReverseIconic	1	-1	1	66	0
16	AbstractCloseReverseIconic	1	-1	1	67	0
16	AbstractCloseReverseIconic	1	-1	1	68	0
16	AbstractCloseReverseIconic	1	-1	1	69	0
16	AbstractCloseReverseIconic	1	-1	1	70	0
16	AbstractDistantIconic	1	1	-1	51	0
16	AbstractDistantIconic	1	1	-1	52	0
16	AbstractDistantIconic	1	1	-1	53	0
16	AbstractDistantIconic	1	1	-1	54	0
16	AbstractDistantIconic	1	1	-1	55	0
16	AbstractDistantIconic	1	1	-1	56	0
16	AbstractDistantIconic	1	1	-1	57	0
16	AbstractDistantIconic	1	1	-1	58	0
16	AbstractDistantIconic	1	1	-1	59	0
16	AbstractDistantIconic	1	1	-1	60	0
16	AbstractDistantReverseIconic	1	-1	-1	71	0
16	AbstractDistantReverseIconic	1	-1	-1	72	0
16	AbstractDistantReverseIconic	1	-1	-1	73	0
16	AbstractDistantReverseIconic	1	-1	-1	74	0
16	AbstractDistantReverseIconic	1	-1	-1	75	0
16	AbstractDistantReverseIconic	1	-1	-1	76	0
16	AbstractDistantReverseIconic	1	-1	-1	77	0
16	AbstractDistantReverseIconic	1	-1	-1	78	0
16	AbstractDistantReverseIconic	1	-1	-1	79	0
16	AbstractDistantReverseIconic	1	-1	-1	80	0
16	ConcreteCloseIconic	-1	1	-1	1	0
16	ConcreteCloseIconic	-1	1	-1	10	0
16	ConcreteCloseIconic	-1	1	-1	2	0
16	ConcreteCloseIconic	-1	1	-1	3	0
16	ConcreteCloseIconic	-1	1	-1	4	0
16	ConcreteCloseIconic	-1	1	-1	5	0
16	ConcreteCloseIconic	-1	1	-1	6	0
16	ConcreteCloseIconic	-1	1	-1	7	0
16	ConcreteCloseIconic	-1	1	-1	8	0
16	ConcreteCloseIconic	-1	1	-1	9	0
16	ConcreteCloseReverseIconic	-1	-1	-1	21	0
16	ConcreteCloseReverseIconic	-1	-1	-1	23	0
16	ConcreteCloseReverseIconic	-1	-1	-1	24	0
16	ConcreteCloseReverseIconic	-1	-1	-1	26	0
16	ConcreteCloseReverseIconic	-1	-1	-1	27	0
16	ConcreteCloseReverseIconic	-1	-1	-1	28	0
16	ConcreteCloseReverseIconic	-1	-1	-1	29	0
16	ConcreteCloseReverseIconic	-1	-1	-1	30	0
16	ConcreteDistantIconic	-1	1	-1	12	0
16	ConcreteDistantIconic	-1	1	-1	13	0
16	ConcreteDistantIconic	-1	1	-1	14	0
16	ConcreteDistantIconic	-1	1	-1	15	0
16	ConcreteDistantIconic	-1	1	-1	16	0
16	ConcreteDistantIconic	-1	1	-1	17	0
16	ConcreteDistantIconic	-1	1	-1	18	0
16	ConcreteDistantIconic	-1	1	-1	19	0
16	ConcreteDistantIconic	-1	1	-1	20	0
16	ConcreteDistantReverseIconic	-1	-1	-1	31	0
16	ConcreteDistantReverseIconic	-1	-1	-1	32	0
16	ConcreteDistantReverseIconic	-1	-1	-1	33	0
16	ConcreteDistantReverseIconic	-1	-1	-1	34	0
16	ConcreteDistantReverseIconic	-1	-1	-1	37	0
16	ConcreteDistantReverseIconic	-1	-1	-1	38	0
16	ConcreteDistantReverseIconic	-1	-1	-1	39	0
16	ConcreteDistantReverseIconic	-1	-1	-1	40	0
17	AbstractCloseReverseIconic	1	-1	1	61	1
17	ConcreteDistantReverseIconic	-1	-1	-1	38	1
17	AbstractCloseIconic	1	1	1	41	0
17	AbstractCloseIconic	1	1	1	42	0
17	AbstractCloseIconic	1	1	1	43	0
17	AbstractCloseIconic	1	1	1	44	0
17	AbstractCloseIconic	1	1	1	45	0
17	AbstractCloseIconic	1	1	1	46	0
17	AbstractCloseIconic	1	1	1	47	0
17	AbstractCloseIconic	1	1	1	48	0
17	AbstractCloseIconic	1	1	1	49	0
17	AbstractCloseIconic	1	1	1	50	0
17	AbstractCloseReverseIconic	1	-1	1	62	0
17	AbstractCloseReverseIconic	1	-1	1	63	0
17	AbstractCloseReverseIconic	1	-1	1	64	0
17	AbstractCloseReverseIconic	1	-1	1	65	0
17	AbstractCloseReverseIconic	1	-1	1	66	0
17	AbstractCloseReverseIconic	1	-1	1	67	0
17	AbstractCloseReverseIconic	1	-1	1	68	0
17	AbstractCloseReverseIconic	1	-1	1	69	0
17	AbstractCloseReverseIconic	1	-1	1	70	0
17	AbstractDistantIconic	1	1	-1	51	0
17	AbstractDistantIconic	1	1	-1	52	0
17	AbstractDistantIconic	1	1	-1	53	0
17	AbstractDistantIconic	1	1	-1	54	0
17	AbstractDistantIconic	1	1	-1	55	0
17	AbstractDistantIconic	1	1	-1	56	0
17	AbstractDistantIconic	1	1	-1	57	0
17	AbstractDistantIconic	1	1	-1	58	0
17	AbstractDistantIconic	1	1	-1	59	0
17	AbstractDistantIconic	1	1	-1	60	0
17	AbstractDistantReverseIconic	1	-1	-1	71	0
17	AbstractDistantReverseIconic	1	-1	-1	72	0
17	AbstractDistantReverseIconic	1	-1	-1	73	0
17	AbstractDistantReverseIconic	1	-1	-1	74	0
17	AbstractDistantReverseIconic	1	-1	-1	75	0
17	AbstractDistantReverseIconic	1	-1	-1	76	0
17	AbstractDistantReverseIconic	1	-1	-1	77	0
17	AbstractDistantReverseIconic	1	-1	-1	78	0
17	AbstractDistantReverseIconic	1	-1	-1	79	0
17	AbstractDistantReverseIconic	1	-1	-1	80	0
17	ConcreteCloseIconic	-1	1	-1	1	0
17	ConcreteCloseIconic	-1	1	-1	10	0
17	ConcreteCloseIconic	-1	1	-1	2	0
17	ConcreteCloseIconic	-1	1	-1	3	0
17	ConcreteCloseIconic	-1	1	-1	4	0
17	ConcreteCloseIconic	-1	1	-1	5	0
17	ConcreteCloseIconic	-1	1	-1	6	0
17	ConcreteCloseIconic	-1	1	-1	7	0
17	ConcreteCloseIconic	-1	1	-1	8	0
17	ConcreteCloseIconic	-1	1	-1	9	0
17	ConcreteCloseReverseIconic	-1	-1	-1	21	0
17	ConcreteCloseReverseIconic	-1	-1	-1	23	0
17	ConcreteCloseReverseIconic	-1	-1	-1	24	0
17	ConcreteCloseReverseIconic	-1	-1	-1	25	0
17	ConcreteCloseReverseIconic	-1	-1	-1	26	0
17	ConcreteCloseReverseIconic	-1	-1	-1	27	0
17	ConcreteCloseReverseIconic	-1	-1	-1	28	0
17	ConcreteCloseReverseIconic	-1	-1	-1	29	0
17	ConcreteCloseReverseIconic	-1	-1	-1	30	0
17	ConcreteDistantIconic	-1	1	-1	11	0
17	ConcreteDistantIconic	-1	1	-1	12	0
17	ConcreteDistantIconic	-1	1	-1	13	0
17	ConcreteDistantIconic	-1	1	-1	14	0
17	ConcreteDistantIconic	-1	1	-1	15	0
17	ConcreteDistantIconic	-1	1	-1	16	0
17	ConcreteDistantIconic	-1	1	-1	17	0
17	ConcreteDistantIconic	-1	1	-1	18	0
17	ConcreteDistantIconic	-1	1	-1	19	0
17	ConcreteDistantIconic	-1	1	-1	20	0
17	ConcreteDistantReverseIconic	-1	-1	-1	31	0
17	ConcreteDistantReverseIconic	-1	-1	-1	32	0
17	ConcreteDistantReverseIconic	-1	-1	-1	33	0
17	ConcreteDistantReverseIconic	-1	-1	-1	34	0
17	ConcreteDistantReverseIconic	-1	-1	-1	36	0
17	ConcreteDistantReverseIconic	-1	-1	-1	37	0
17	ConcreteDistantReverseIconic	-1	-1	-1	39	0
17	ConcreteDistantReverseIconic	-1	-1	-1	40	0
18	AbstractCloseIconic	1	1	1	44	1
18	AbstractDistantIconic	1	-1	-1	60	1
18	AbstractDistantReverseIconic	1	-1	-1	74	1
18	ConcreteDistantIconic	-1	1	-1	14	1
18	ConcreteDistantReverseIconic	-1	-1	-1	32	1
18	ConcreteDistantReverseIconic	-1	-1	-1	36	1
18	AbstractCloseIconic	1	1	1	41	0
18	AbstractCloseIconic	1	1	1	42	0
18	AbstractCloseIconic	1	1	1	43	0
18	AbstractCloseIconic	1	1	1	45	0
18	AbstractCloseIconic	1	1	1	46	0
18	AbstractCloseIconic	1	1	1	47	0
18	AbstractCloseIconic	1	1	1	48	0
18	AbstractCloseIconic	1	1	1	49	0
18	AbstractCloseIconic	1	1	1	50	0
18	AbstractCloseReverseIconic	1	-1	1	61	0
18	AbstractCloseReverseIconic	1	-1	1	62	0
18	AbstractCloseReverseIconic	1	-1	1	63	0
18	AbstractCloseReverseIconic	1	-1	1	64	0
18	AbstractCloseReverseIconic	1	-1	1	65	0
18	AbstractCloseReverseIconic	1	-1	1	66	0
18	AbstractCloseReverseIconic	1	-1	1	67	0
18	AbstractCloseReverseIconic	1	-1	1	68	0
18	AbstractCloseReverseIconic	1	-1	1	69	0
18	AbstractCloseReverseIconic	1	-1	1	70	0
18	AbstractDistantIconic	1	1	-1	51	0
18	AbstractDistantIconic	1	1	-1	52	0
18	AbstractDistantIconic	1	1	-1	53	0
18	AbstractDistantIconic	1	1	-1	54	0
18	AbstractDistantIconic	1	1	-1	55	0
18	AbstractDistantIconic	1	1	-1	56	0
18	AbstractDistantIconic	1	1	-1	57	0
18	AbstractDistantIconic	1	1	-1	58	0
18	AbstractDistantIconic	1	1	-1	59	0
18	AbstractDistantReverseIconic	1	-1	-1	71	0
18	AbstractDistantReverseIconic	1	-1	-1	72	0
18	AbstractDistantReverseIconic	1	-1	-1	73	0
18	AbstractDistantReverseIconic	1	-1	-1	75	0
18	AbstractDistantReverseIconic	1	-1	-1	76	0
18	AbstractDistantReverseIconic	1	-1	-1	77	0
18	AbstractDistantReverseIconic	1	-1	-1	78	0
18	AbstractDistantReverseIconic	1	-1	-1	79	0
18	AbstractDistantReverseIconic	1	-1	-1	80	0
18	ConcreteCloseIconic	-1	1	-1	1	0
18	ConcreteCloseIconic	-1	1	-1	10	0
18	ConcreteCloseIconic	-1	1	-1	2	0
18	ConcreteCloseIconic	-1	1	-1	3	0
18	ConcreteCloseIconic	-1	1	-1	4	0
18	ConcreteCloseIconic	-1	1	-1	5	0
18	ConcreteCloseIconic	-1	1	-1	6	0
18	ConcreteCloseIconic	-1	1	-1	7	0
18	ConcreteCloseIconic	-1	1	-1	8	0
18	ConcreteCloseIconic	-1	1	-1	9	0
18	ConcreteCloseReverseIconic	-1	-1	-1	21	0
18	ConcreteCloseReverseIconic	-1	-1	-1	23	0
18	ConcreteCloseReverseIconic	-1	-1	-1	24	0
18	ConcreteCloseReverseIconic	-1	-1	-1	25	0
18	ConcreteCloseReverseIconic	-1	-1	-1	26	0
18	ConcreteCloseReverseIconic	-1	-1	-1	27	0
18	ConcreteCloseReverseIconic	-1	-1	-1	28	0
18	ConcreteCloseReverseIconic	-1	-1	-1	29	0
18	ConcreteCloseReverseIconic	-1	-1	-1	30	0
18	ConcreteDistantIconic	-1	1	-1	11	0
18	ConcreteDistantIconic	-1	1	-1	12	0
18	ConcreteDistantIconic	-1	1	-1	13	0
18	ConcreteDistantIconic	-1	1	-1	15	0
18	ConcreteDistantIconic	-1	1	-1	16	0
18	ConcreteDistantIconic	-1	1	-1	17	0
18	ConcreteDistantIconic	-1	1	-1	18	0
18	ConcreteDistantIconic	-1	1	-1	19	0
18	ConcreteDistantIconic	-1	1	-1	20	0
18	ConcreteDistantReverseIconic	-1	-1	-1	31	0
18	ConcreteDistantReverseIconic	-1	-1	-1	33	0
18	ConcreteDistantReverseIconic	-1	-1	-1	34	0
18	ConcreteDistantReverseIconic	-1	-1	-1	37	0
18	ConcreteDistantReverseIconic	-1	-1	-1	38	0
18	ConcreteDistantReverseIconic	-1	-1	-1	39	0
18	ConcreteDistantReverseIconic	-1	-1	-1	40	0
19	AbstractDistantReverseIconic	1	-1	-1	71	1
19	ConcreteCloseIconic	-1	1	1	4	1
19	ConcreteDistantReverseIconic	-1	-1	-1	33	1
19	AbstractCloseIconic	1	1	1	41	0
19	AbstractCloseIconic	1	1	1	42	0
19	AbstractCloseIconic	1	1	1	43	0
19	AbstractCloseIconic	1	1	1	44	0
19	AbstractCloseIconic	1	1	1	45	0
19	AbstractCloseIconic	1	1	1	46	0
19	AbstractCloseIconic	1	1	1	47	0
19	AbstractCloseIconic	1	1	1	48	0
19	AbstractCloseIconic	1	1	1	49	0
19	AbstractCloseIconic	1	1	1	50	0
19	AbstractCloseReverseIconic	1	-1	1	61	0
19	AbstractCloseReverseIconic	1	-1	1	62	0
19	AbstractCloseReverseIconic	1	-1	1	63	0
19	AbstractCloseReverseIconic	1	-1	1	64	0
19	AbstractCloseReverseIconic	1	-1	1	65	0
19	AbstractCloseReverseIconic	1	-1	1	66	0
19	AbstractCloseReverseIconic	1	-1	1	67	0
19	AbstractCloseReverseIconic	1	-1	1	68	0
19	AbstractCloseReverseIconic	1	-1	1	69	0
19	AbstractCloseReverseIconic	1	-1	1	70	0
19	AbstractDistantIconic	1	1	-1	51	0
19	AbstractDistantIconic	1	1	-1	52	0
19	AbstractDistantIconic	1	1	-1	53	0
19	AbstractDistantIconic	1	1	-1	54	0
19	AbstractDistantIconic	1	1	-1	55	0
19	AbstractDistantIconic	1	1	-1	56	0
19	AbstractDistantIconic	1	1	-1	57	0
19	AbstractDistantIconic	1	1	-1	58	0
19	AbstractDistantIconic	1	1	-1	59	0
19	AbstractDistantIconic	1	1	-1	60	0
19	AbstractDistantReverseIconic	1	-1	-1	72	0
19	AbstractDistantReverseIconic	1	-1	-1	73	0
19	AbstractDistantReverseIconic	1	-1	-1	74	0
19	AbstractDistantReverseIconic	1	-1	-1	75	0
19	AbstractDistantReverseIconic	1	-1	-1	76	0
19	AbstractDistantReverseIconic	1	-1	-1	77	0
19	AbstractDistantReverseIconic	1	-1	-1	78	0
19	AbstractDistantReverseIconic	1	-1	-1	79	0
19	AbstractDistantReverseIconic	1	-1	-1	80	0
19	ConcreteCloseIconic	-1	1	-1	1	0
19	ConcreteCloseIconic	-1	1	-1	10	0
19	ConcreteCloseIconic	-1	1	-1	2	0
19	ConcreteCloseIconic	-1	1	-1	3	0
19	ConcreteCloseIconic	-1	1	-1	5	0
19	ConcreteCloseIconic	-1	1	-1	6	0
19	ConcreteCloseIconic	-1	1	-1	7	0
19	ConcreteCloseIconic	-1	1	-1	8	0
19	ConcreteCloseIconic	-1	1	-1	9	0
19	ConcreteCloseReverseIconic	-1	-1	-1	21	0
19	ConcreteCloseReverseIconic	-1	-1	-1	23	0
19	ConcreteCloseReverseIconic	-1	-1	-1	24	0
19	ConcreteCloseReverseIconic	-1	-1	-1	25	0
19	ConcreteCloseReverseIconic	-1	-1	-1	26	0
19	ConcreteCloseReverseIconic	-1	-1	-1	27	0
19	ConcreteCloseReverseIconic	-1	-1	-1	28	0
19	ConcreteCloseReverseIconic	-1	-1	-1	29	0
19	ConcreteCloseReverseIconic	-1	-1	-1	30	0
19	ConcreteDistantIconic	-1	1	-1	11	0
19	ConcreteDistantIconic	-1	1	-1	12	0
19	ConcreteDistantIconic	-1	1	-1	13	0
19	ConcreteDistantIconic	-1	1	-1	14	0
19	ConcreteDistantIconic	-1	1	-1	15	0
19	ConcreteDistantIconic	-1	1	-1	16	0
19	ConcreteDistantIconic	-1	1	-1	17	0
19	ConcreteDistantIconic	-1	1	-1	18	0
19	ConcreteDistantIconic	-1	1	-1	19	0
19	ConcreteDistantIconic	-1	1	-1	20	0
19	ConcreteDistantReverseIconic	-1	-1	-1	31	0
19	ConcreteDistantReverseIconic	-1	-1	-1	32	0
19	ConcreteDistantReverseIconic	-1	-1	-1	34	0
19	ConcreteDistantReverseIconic	-1	-1	-1	36	0
19	ConcreteDistantReverseIconic	-1	-1	-1	37	0
19	ConcreteDistantReverseIconic	-1	-1	-1	38	0
19	ConcreteDistantReverseIconic	-1	-1	-1	39	0
19	ConcreteDistantReverseIconic	-1	-1	-1	40	0
20	AbstractDistantReverseIconic	1	-1	-1	71	1
20	ConcreteDistantIconic	-1	1	-1	14	1
20	ConcreteDistantReverseIconic	-1	-1	-1	33	1
20	ConcreteDistantReverseIconic	-1	-1	-1	34	1
20	ConcreteDistantReverseIconic	-1	-1	-1	38	1
20	AbstractCloseIconic	1	1	1	41	0
20	AbstractCloseIconic	1	1	1	42	0
20	AbstractCloseIconic	1	1	1	43	0
20	AbstractCloseIconic	1	1	1	44	0
20	AbstractCloseIconic	1	1	1	45	0
20	AbstractCloseIconic	1	1	1	46	0
20	AbstractCloseIconic	1	1	1	47	0
20	AbstractCloseIconic	1	1	1	48	0
20	AbstractCloseIconic	1	1	1	49	0
20	AbstractCloseIconic	1	1	1	50	0
20	AbstractCloseReverseIconic	1	-1	1	61	0
20	AbstractCloseReverseIconic	1	-1	1	62	0
20	AbstractCloseReverseIconic	1	-1	1	63	0
20	AbstractCloseReverseIconic	1	-1	1	64	0
20	AbstractCloseReverseIconic	1	-1	1	65	0
20	AbstractCloseReverseIconic	1	-1	1	66	0
20	AbstractCloseReverseIconic	1	-1	1	67	0
20	AbstractCloseReverseIconic	1	-1	1	68	0
20	AbstractCloseReverseIconic	1	-1	1	69	0
20	AbstractCloseReverseIconic	1	-1	1	70	0
20	AbstractDistantIconic	1	1	-1	51	0
20	AbstractDistantIconic	1	1	-1	52	0
20	AbstractDistantIconic	1	1	-1	53	0
20	AbstractDistantIconic	1	1	-1	54	0
20	AbstractDistantIconic	1	1	-1	55	0
20	AbstractDistantIconic	1	1	-1	56	0
20	AbstractDistantIconic	1	1	-1	57	0
20	AbstractDistantIconic	1	1	-1	58	0
20	AbstractDistantIconic	1	1	-1	59	0
20	AbstractDistantIconic	1	1	-1	60	0
20	AbstractDistantReverseIconic	1	-1	-1	72	0
20	AbstractDistantReverseIconic	1	-1	-1	73	0
20	AbstractDistantReverseIconic	1	-1	-1	74	0
20	AbstractDistantReverseIconic	1	-1	-1	75	0
20	AbstractDistantReverseIconic	1	-1	-1	76	0
20	AbstractDistantReverseIconic	1	-1	-1	77	0
20	AbstractDistantReverseIconic	1	-1	-1	78	0
20	AbstractDistantReverseIconic	1	-1	-1	79	0
20	AbstractDistantReverseIconic	1	-1	-1	80	0
20	ConcreteCloseIconic	-1	1	-1	1	0
20	ConcreteCloseIconic	-1	1	-1	10	0
20	ConcreteCloseIconic	-1	1	-1	2	0
20	ConcreteCloseIconic	-1	1	-1	3	0
20	ConcreteCloseIconic	-1	1	-1	4	0
20	ConcreteCloseIconic	-1	1	-1	5	0
20	ConcreteCloseIconic	-1	1	-1	6	0
20	ConcreteCloseIconic	-1	1	-1	7	0
20	ConcreteCloseIconic	-1	1	-1	8	0
20	ConcreteCloseIconic	-1	1	-1	9	0
20	ConcreteCloseReverseIconic	-1	-1	-1	21	0
20	ConcreteCloseReverseIconic	-1	-1	-1	23	0
20	ConcreteCloseReverseIconic	-1	-1	-1	24	0
20	ConcreteCloseReverseIconic	-1	-1	-1	25	0
20	ConcreteCloseReverseIconic	-1	-1	-1	26	0
20	ConcreteCloseReverseIconic	-1	-1	-1	27	0
20	ConcreteCloseReverseIconic	-1	-1	-1	28	0
20	ConcreteCloseReverseIconic	-1	-1	-1	29	0
20	ConcreteCloseReverseIconic	-1	-1	-1	30	0
20	ConcreteDistantIconic	-1	1	-1	11	0
20	ConcreteDistantIconic	-1	1	-1	12	0
20	ConcreteDistantIconic	-1	1	-1	13	0
20	ConcreteDistantIconic	-1	1	-1	15	0
20	ConcreteDistantIconic	-1	1	-1	16	0
20	ConcreteDistantIconic	-1	1	-1	17	0
20	ConcreteDistantIconic	-1	1	-1	18	0
20	ConcreteDistantIconic	-1	1	-1	19	0
20	ConcreteDistantIconic	-1	1	-1	20	0
20	ConcreteDistantReverseIconic	-1	-1	-1	31	0
20	ConcreteDistantReverseIconic	-1	-1	-1	32	0
20	ConcreteDistantReverseIconic	-1	-1	-1	36	0
20	ConcreteDistantReverseIconic	-1	-1	-1	37	0
20	ConcreteDistantReverseIconic	-1	-1	-1	39	0
20	ConcreteDistantReverseIconic	-1	-1	-1	40	0
21	AbstractCloseIconic	1	1	1	48	1
21	AbstractCloseReverseIconic	1	-1	1	62	1
21	AbstractDistantIconic	1	-1	-1	59	1
21	AbstractDistantIconic	1	-1	-1	60	1
21	ConcreteDistantIconic	-1	1	-1	16	1
21	AbstractCloseIconic	1	1	1	41	0
21	AbstractCloseIconic	1	1	1	42	0
21	AbstractCloseIconic	1	1	1	43	0
21	AbstractCloseIconic	1	1	1	44	0
21	AbstractCloseIconic	1	1	1	45	0
21	AbstractCloseIconic	1	1	1	46	0
21	AbstractCloseIconic	1	1	1	47	0
21	AbstractCloseIconic	1	1	1	49	0
21	AbstractCloseIconic	1	1	1	50	0
21	AbstractCloseReverseIconic	1	-1	1	61	0
21	AbstractCloseReverseIconic	1	-1	1	63	0
21	AbstractCloseReverseIconic	1	-1	1	64	0
21	AbstractCloseReverseIconic	1	-1	1	65	0
21	AbstractCloseReverseIconic	1	-1	1	66	0
21	AbstractCloseReverseIconic	1	-1	1	67	0
21	AbstractCloseReverseIconic	1	-1	1	68	0
21	AbstractCloseReverseIconic	1	-1	1	69	0
21	AbstractCloseReverseIconic	1	-1	1	70	0
21	AbstractDistantIconic	1	1	-1	51	0
21	AbstractDistantIconic	1	1	-1	52	0
21	AbstractDistantIconic	1	1	-1	53	0
21	AbstractDistantIconic	1	1	-1	54	0
21	AbstractDistantIconic	1	1	-1	55	0
21	AbstractDistantIconic	1	1	-1	56	0
21	AbstractDistantIconic	1	1	-1	57	0
21	AbstractDistantIconic	1	1	-1	58	0
21	AbstractDistantReverseIconic	1	-1	-1	71	0
21	AbstractDistantReverseIconic	1	-1	-1	72	0
21	AbstractDistantReverseIconic	1	-1	-1	73	0
21	AbstractDistantReverseIconic	1	-1	-1	74	0
21	AbstractDistantReverseIconic	1	-1	-1	75	0
21	AbstractDistantReverseIconic	1	-1	-1	76	0
21	AbstractDistantReverseIconic	1	-1	-1	77	0
21	AbstractDistantReverseIconic	1	-1	-1	78	0
21	AbstractDistantReverseIconic	1	-1	-1	79	0
21	AbstractDistantReverseIconic	1	-1	-1	80	0
21	ConcreteCloseIconic	-1	1	-1	1	0
21	ConcreteCloseIconic	-1	1	-1	10	0
21	ConcreteCloseIconic	-1	1	-1	2	0
21	ConcreteCloseIconic	-1	1	-1	3	0
21	ConcreteCloseIconic	-1	1	-1	4	0
21	ConcreteCloseIconic	-1	1	-1	5	0
21	ConcreteCloseIconic	-1	1	-1	6	0
21	ConcreteCloseIconic	-1	1	-1	7	0
21	ConcreteCloseIconic	-1	1	-1	8	0
21	ConcreteCloseIconic	-1	1	-1	9	0
21	ConcreteCloseReverseIconic	-1	-1	-1	21	0
21	ConcreteCloseReverseIconic	-1	-1	-1	23	0
21	ConcreteCloseReverseIconic	-1	-1	-1	24	0
21	ConcreteCloseReverseIconic	-1	-1	-1	25	0
21	ConcreteCloseReverseIconic	-1	-1	-1	26	0
21	ConcreteCloseReverseIconic	-1	-1	-1	27	0
21	ConcreteCloseReverseIconic	-1	-1	-1	28	0
21	ConcreteCloseReverseIconic	-1	-1	-1	29	0
21	ConcreteCloseReverseIconic	-1	-1	-1	30	0
21	ConcreteDistantIconic	-1	1	-1	11	0
21	ConcreteDistantIconic	-1	1	-1	12	0
21	ConcreteDistantIconic	-1	1	-1	13	0
21	ConcreteDistantIconic	-1	1	-1	14	0
21	ConcreteDistantIconic	-1	1	-1	15	0
21	ConcreteDistantIconic	-1	1	-1	17	0
21	ConcreteDistantIconic	-1	1	-1	18	0
21	ConcreteDistantIconic	-1	1	-1	19	0
21	ConcreteDistantIconic	-1	1	-1	20	0
21	ConcreteDistantReverseIconic	-1	-1	-1	31	0
21	ConcreteDistantReverseIconic	-1	-1	-1	32	0
21	ConcreteDistantReverseIconic	-1	-1	-1	33	0
21	ConcreteDistantReverseIconic	-1	-1	-1	34	0
21	ConcreteDistantReverseIconic	-1	-1	-1	36	0
21	ConcreteDistantReverseIconic	-1	-1	-1	37	0
21	ConcreteDistantReverseIconic	-1	-1	-1	38	0
21	ConcreteDistantReverseIconic	-1	-1	-1	39	0
21	ConcreteDistantReverseIconic	-1	-1	-1	40	0
23	AbstractCloseIconic	1	1	1	49	1
23	ConcreteCloseIconic	-1	1	1	3	1
23	ConcreteCloseReverseIconic	-1	-1	1	27	1
23	ConcreteCloseReverseIconic	-1	-1	1	28	1
23	ConcreteDistantIconic	-1	1	-1	13	1
23	AbstractCloseIconic	1	1	1	41	0
23	AbstractCloseIconic	1	1	1	42	0
23	AbstractCloseIconic	1	1	1	43	0
23	AbstractCloseIconic	1	1	1	44	0
23	AbstractCloseIconic	1	1	1	45	0
23	AbstractCloseIconic	1	1	1	46	0
23	AbstractCloseIconic	1	1	1	47	0
23	AbstractCloseIconic	1	1	1	48	0
23	AbstractCloseIconic	1	1	1	50	0
23	AbstractCloseReverseIconic	1	-1	1	61	0
23	AbstractCloseReverseIconic	1	-1	1	62	0
23	AbstractCloseReverseIconic	1	-1	1	63	0
23	AbstractCloseReverseIconic	1	-1	1	64	0
23	AbstractCloseReverseIconic	1	-1	1	65	0
23	AbstractCloseReverseIconic	1	-1	1	66	0
23	AbstractCloseReverseIconic	1	-1	1	67	0
23	AbstractCloseReverseIconic	1	-1	1	68	0
23	AbstractCloseReverseIconic	1	-1	1	69	0
23	AbstractCloseReverseIconic	1	-1	1	70	0
23	AbstractDistantIconic	1	1	-1	51	0
23	AbstractDistantIconic	1	1	-1	52	0
23	AbstractDistantIconic	1	1	-1	53	0
23	AbstractDistantIconic	1	1	-1	54	0
23	AbstractDistantIconic	1	1	-1	55	0
23	AbstractDistantIconic	1	1	-1	56	0
23	AbstractDistantIconic	1	1	-1	57	0
23	AbstractDistantIconic	1	1	-1	58	0
23	AbstractDistantIconic	1	1	-1	59	0
23	AbstractDistantIconic	1	1	-1	60	0
23	AbstractDistantReverseIconic	1	-1	-1	71	0
23	AbstractDistantReverseIconic	1	-1	-1	72	0
23	AbstractDistantReverseIconic	1	-1	-1	73	0
23	AbstractDistantReverseIconic	1	-1	-1	74	0
23	AbstractDistantReverseIconic	1	-1	-1	75	0
23	AbstractDistantReverseIconic	1	-1	-1	76	0
23	AbstractDistantReverseIconic	1	-1	-1	77	0
23	AbstractDistantReverseIconic	1	-1	-1	78	0
23	AbstractDistantReverseIconic	1	-1	-1	79	0
23	AbstractDistantReverseIconic	1	-1	-1	80	0
23	ConcreteCloseIconic	-1	1	-1	1	0
23	ConcreteCloseIconic	-1	1	-1	10	0
23	ConcreteCloseIconic	-1	1	-1	2	0
23	ConcreteCloseIconic	-1	1	-1	4	0
23	ConcreteCloseIconic	-1	1	-1	5	0
23	ConcreteCloseIconic	-1	1	-1	6	0
23	ConcreteCloseIconic	-1	1	-1	7	0
23	ConcreteCloseIconic	-1	1	-1	8	0
23	ConcreteCloseIconic	-1	1	-1	9	0
23	ConcreteCloseReverseIconic	-1	-1	-1	21	0
23	ConcreteCloseReverseIconic	-1	-1	-1	23	0
23	ConcreteCloseReverseIconic	-1	-1	-1	24	0
23	ConcreteCloseReverseIconic	-1	-1	-1	25	0
23	ConcreteCloseReverseIconic	-1	-1	-1	26	0
23	ConcreteCloseReverseIconic	-1	-1	-1	29	0
23	ConcreteCloseReverseIconic	-1	-1	-1	30	0
23	ConcreteDistantIconic	-1	1	-1	11	0
23	ConcreteDistantIconic	-1	1	-1	12	0
23	ConcreteDistantIconic	-1	1	-1	14	0
23	ConcreteDistantIconic	-1	1	-1	15	0
23	ConcreteDistantIconic	-1	1	-1	16	0
23	ConcreteDistantIconic	-1	1	-1	17	0
23	ConcreteDistantIconic	-1	1	-1	18	0
23	ConcreteDistantIconic	-1	1	-1	19	0
23	ConcreteDistantIconic	-1	1	-1	20	0
23	ConcreteDistantReverseIconic	-1	-1	-1	31	0
23	ConcreteDistantReverseIconic	-1	-1	-1	32	0
23	ConcreteDistantReverseIconic	-1	-1	-1	33	0
23	ConcreteDistantReverseIconic	-1	-1	-1	34	0
23	ConcreteDistantReverseIconic	-1	-1	-1	36	0
23	ConcreteDistantReverseIconic	-1	-1	-1	37	0
23	ConcreteDistantReverseIconic	-1	-1	-1	38	0
23	ConcreteDistantReverseIconic	-1	-1	-1	39	0
23	ConcreteDistantReverseIconic	-1	-1	-1	40	0
24	AbstractCloseReverseIconic	1	-1	1	65	1
24	AbstractCloseReverseIconic	1	-1	1	70	1
24	ConcreteCloseIconic	-1	1	1	1	1
24	ConcreteCloseReverseIconic	-1	-1	1	21	1
24	ConcreteCloseReverseIconic	-1	-1	1	24	1
24	ConcreteCloseReverseIconic	-1	-1	1	26	1
24	AbstractCloseIconic	1	1	1	41	0
24	AbstractCloseIconic	1	1	1	42	0
24	AbstractCloseIconic	1	1	1	43	0
24	AbstractCloseIconic	1	1	1	44	0
24	AbstractCloseIconic	1	1	1	45	0
24	AbstractCloseIconic	1	1	1	46	0
24	AbstractCloseIconic	1	1	1	47	0
24	AbstractCloseIconic	1	1	1	48	0
24	AbstractCloseIconic	1	1	1	49	0
24	AbstractCloseIconic	1	1	1	50	0
24	AbstractCloseReverseIconic	1	-1	1	61	0
24	AbstractCloseReverseIconic	1	-1	1	62	0
24	AbstractCloseReverseIconic	1	-1	1	63	0
24	AbstractCloseReverseIconic	1	-1	1	64	0
24	AbstractCloseReverseIconic	1	-1	1	66	0
24	AbstractCloseReverseIconic	1	-1	1	67	0
24	AbstractCloseReverseIconic	1	-1	1	68	0
24	AbstractCloseReverseIconic	1	-1	1	69	0
24	AbstractDistantIconic	1	1	-1	51	0
24	AbstractDistantIconic	1	1	-1	52	0
24	AbstractDistantIconic	1	1	-1	53	0
24	AbstractDistantIconic	1	1	-1	54	0
24	AbstractDistantIconic	1	1	-1	55	0
24	AbstractDistantIconic	1	1	-1	56	0
24	AbstractDistantIconic	1	1	-1	57	0
24	AbstractDistantIconic	1	1	-1	58	0
24	AbstractDistantIconic	1	1	-1	59	0
24	AbstractDistantIconic	1	1	-1	60	0
24	AbstractDistantReverseIconic	1	-1	-1	71	0
24	AbstractDistantReverseIconic	1	-1	-1	72	0
24	AbstractDistantReverseIconic	1	-1	-1	73	0
24	AbstractDistantReverseIconic	1	-1	-1	74	0
24	AbstractDistantReverseIconic	1	-1	-1	75	0
24	AbstractDistantReverseIconic	1	-1	-1	76	0
24	AbstractDistantReverseIconic	1	-1	-1	77	0
24	AbstractDistantReverseIconic	1	-1	-1	78	0
24	AbstractDistantReverseIconic	1	-1	-1	79	0
24	AbstractDistantReverseIconic	1	-1	-1	80	0
24	ConcreteCloseIconic	-1	1	-1	10	0
24	ConcreteCloseIconic	-1	1	-1	2	0
24	ConcreteCloseIconic	-1	1	-1	3	0
24	ConcreteCloseIconic	-1	1	-1	4	0
24	ConcreteCloseIconic	-1	1	-1	5	0
24	ConcreteCloseIconic	-1	1	-1	6	0
24	ConcreteCloseIconic	-1	1	-1	7	0
24	ConcreteCloseIconic	-1	1	-1	8	0
24	ConcreteCloseIconic	-1	1	-1	9	0
24	ConcreteCloseReverseIconic	-1	-1	-1	23	0
24	ConcreteCloseReverseIconic	-1	-1	-1	25	0
24	ConcreteCloseReverseIconic	-1	-1	-1	27	0
24	ConcreteCloseReverseIconic	-1	-1	-1	28	0
24	ConcreteCloseReverseIconic	-1	-1	-1	29	0
24	ConcreteCloseReverseIconic	-1	-1	-1	30	0
24	ConcreteDistantIconic	-1	1	-1	11	0
24	ConcreteDistantIconic	-1	1	-1	12	0
24	ConcreteDistantIconic	-1	1	-1	13	0
24	ConcreteDistantIconic	-1	1	-1	14	0
24	ConcreteDistantIconic	-1	1	-1	15	0
24	ConcreteDistantIconic	-1	1	-1	16	0
24	ConcreteDistantIconic	-1	1	-1	17	0
24	ConcreteDistantIconic	-1	1	-1	18	0
24	ConcreteDistantIconic	-1	1	-1	19	0
24	ConcreteDistantIconic	-1	1	-1	20	0
24	ConcreteDistantReverseIconic	-1	-1	-1	31	0
24	ConcreteDistantReverseIconic	-1	-1	-1	32	0
24	ConcreteDistantReverseIconic	-1	-1	-1	33	0
24	ConcreteDistantReverseIconic	-1	-1	-1	34	0
24	ConcreteDistantReverseIconic	-1	-1	-1	36	0
24	ConcreteDistantReverseIconic	-1	-1	-1	37	0
24	ConcreteDistantReverseIconic	-1	-1	-1	38	0
24	ConcreteDistantReverseIconic	-1	-1	-1	39	0
24	ConcreteDistantReverseIconic	-1	-1	-1	40	0
25	AbstractCloseIconic	1	1	1	41	1
25	AbstractCloseReverseIconic	1	-1	1	62	1
25	AbstractDistantIconic	1	-1	-1	59	1
25	ConcreteCloseReverseIconic	-1	-1	1	21	1
25	ConcreteDistantIconic	-1	1	-1	14	1
25	ConcreteDistantReverseIconic	-1	-1	-1	37	1
25	ConcreteDistantReverseIconic	-1	-1	-1	40	1
25	AbstractCloseIconic	1	1	1	42	0
25	AbstractCloseIconic	1	1	1	43	0
25	AbstractCloseIconic	1	1	1	44	0
25	AbstractCloseIconic	1	1	1	45	0
25	AbstractCloseIconic	1	1	1	46	0
25	AbstractCloseIconic	1	1	1	47	0
25	AbstractCloseIconic	1	1	1	48	0
25	AbstractCloseIconic	1	1	1	49	0
25	AbstractCloseIconic	1	1	1	50	0
25	AbstractCloseReverseIconic	1	-1	1	61	0
25	AbstractCloseReverseIconic	1	-1	1	63	0
25	AbstractCloseReverseIconic	1	-1	1	64	0
25	AbstractCloseReverseIconic	1	-1	1	65	0
25	AbstractCloseReverseIconic	1	-1	1	66	0
25	AbstractCloseReverseIconic	1	-1	1	67	0
25	AbstractCloseReverseIconic	1	-1	1	68	0
25	AbstractCloseReverseIconic	1	-1	1	69	0
25	AbstractCloseReverseIconic	1	-1	1	70	0
25	AbstractDistantIconic	1	1	-1	51	0
25	AbstractDistantIconic	1	1	-1	52	0
25	AbstractDistantIconic	1	1	-1	53	0
25	AbstractDistantIconic	1	1	-1	54	0
25	AbstractDistantIconic	1	1	-1	55	0
25	AbstractDistantIconic	1	1	-1	56	0
25	AbstractDistantIconic	1	1	-1	57	0
25	AbstractDistantIconic	1	1	-1	58	0
25	AbstractDistantIconic	1	1	-1	60	0
25	AbstractDistantReverseIconic	1	-1	-1	71	0
25	AbstractDistantReverseIconic	1	-1	-1	72	0
25	AbstractDistantReverseIconic	1	-1	-1	73	0
25	AbstractDistantReverseIconic	1	-1	-1	74	0
25	AbstractDistantReverseIconic	1	-1	-1	75	0
25	AbstractDistantReverseIconic	1	-1	-1	76	0
25	AbstractDistantReverseIconic	1	-1	-1	77	0
25	AbstractDistantReverseIconic	1	-1	-1	78	0
25	AbstractDistantReverseIconic	1	-1	-1	79	0
25	AbstractDistantReverseIconic	1	-1	-1	80	0
25	ConcreteCloseIconic	-1	1	-1	1	0
25	ConcreteCloseIconic	-1	1	-1	10	0
25	ConcreteCloseIconic	-1	1	-1	2	0
25	ConcreteCloseIconic	-1	1	-1	3	0
25	ConcreteCloseIconic	-1	1	-1	4	0
25	ConcreteCloseIconic	-1	1	-1	5	0
25	ConcreteCloseIconic	-1	1	-1	6	0
25	ConcreteCloseIconic	-1	1	-1	7	0
25	ConcreteCloseIconic	-1	1	-1	8	0
25	ConcreteCloseIconic	-1	1	-1	9	0
25	ConcreteCloseReverseIconic	-1	-1	-1	23	0
25	ConcreteCloseReverseIconic	-1	-1	-1	24	0
25	ConcreteCloseReverseIconic	-1	-1	-1	25	0
25	ConcreteCloseReverseIconic	-1	-1	-1	26	0
25	ConcreteCloseReverseIconic	-1	-1	-1	27	0
25	ConcreteCloseReverseIconic	-1	-1	-1	28	0
25	ConcreteCloseReverseIconic	-1	-1	-1	29	0
25	ConcreteCloseReverseIconic	-1	-1	-1	30	0
25	ConcreteDistantIconic	-1	1	-1	11	0
25	ConcreteDistantIconic	-1	1	-1	12	0
25	ConcreteDistantIconic	-1	1	-1	13	0
25	ConcreteDistantIconic	-1	1	-1	15	0
25	ConcreteDistantIconic	-1	1	-1	16	0
25	ConcreteDistantIconic	-1	1	-1	17	0
25	ConcreteDistantIconic	-1	1	-1	18	0
25	ConcreteDistantIconic	-1	1	-1	19	0
25	ConcreteDistantIconic	-1	1	-1	20	0
25	ConcreteDistantReverseIconic	-1	-1	-1	31	0
25	ConcreteDistantReverseIconic	-1	-1	-1	32	0
25	ConcreteDistantReverseIconic	-1	-1	-1	33	0
25	ConcreteDistantReverseIconic	-1	-1	-1	34	0
25	ConcreteDistantReverseIconic	-1	-1	-1	36	0
25	ConcreteDistantReverseIconic	-1	-1	-1	38	0
25	ConcreteDistantReverseIconic	-1	-1	-1	39	0
26	AbstractDistantReverseIconic	1	-1	-1	76	1
26	AbstractDistantReverseIconic	1	-1	-1	78	1
26	ConcreteCloseIconic	-1	1	1	5	1
26	ConcreteCloseIconic	-1	1	1	8	1
26	ConcreteDistantReverseIconic	-1	-1	-1	33	1
26	AbstractCloseIconic	1	1	1	41	0
26	AbstractCloseIconic	1	1	1	42	0
26	AbstractCloseIconic	1	1	1	43	0
26	AbstractCloseIconic	1	1	1	44	0
26	AbstractCloseIconic	1	1	1	45	0
26	AbstractCloseIconic	1	1	1	46	0
26	AbstractCloseIconic	1	1	1	47	0
26	AbstractCloseIconic	1	1	1	48	0
26	AbstractCloseIconic	1	1	1	49	0
26	AbstractCloseIconic	1	1	1	50	0
26	AbstractCloseReverseIconic	1	-1	1	61	0
26	AbstractCloseReverseIconic	1	-1	1	62	0
26	AbstractCloseReverseIconic	1	-1	1	63	0
26	AbstractCloseReverseIconic	1	-1	1	64	0
26	AbstractCloseReverseIconic	1	-1	1	65	0
26	AbstractCloseReverseIconic	1	-1	1	66	0
26	AbstractCloseReverseIconic	1	-1	1	67	0
26	AbstractCloseReverseIconic	1	-1	1	68	0
26	AbstractCloseReverseIconic	1	-1	1	69	0
26	AbstractCloseReverseIconic	1	-1	1	70	0
26	AbstractDistantIconic	1	1	-1	51	0
26	AbstractDistantIconic	1	1	-1	52	0
26	AbstractDistantIconic	1	1	-1	53	0
26	AbstractDistantIconic	1	1	-1	54	0
26	AbstractDistantIconic	1	1	-1	55	0
26	AbstractDistantIconic	1	1	-1	56	0
26	AbstractDistantIconic	1	1	-1	57	0
26	AbstractDistantIconic	1	1	-1	58	0
26	AbstractDistantIconic	1	1	-1	59	0
26	AbstractDistantIconic	1	1	-1	60	0
26	AbstractDistantReverseIconic	1	-1	-1	71	0
26	AbstractDistantReverseIconic	1	-1	-1	72	0
26	AbstractDistantReverseIconic	1	-1	-1	73	0
26	AbstractDistantReverseIconic	1	-1	-1	74	0
26	AbstractDistantReverseIconic	1	-1	-1	75	0
26	AbstractDistantReverseIconic	1	-1	-1	77	0
26	AbstractDistantReverseIconic	1	-1	-1	79	0
26	AbstractDistantReverseIconic	1	-1	-1	80	0
26	ConcreteCloseIconic	-1	1	-1	1	0
26	ConcreteCloseIconic	-1	1	-1	10	0
26	ConcreteCloseIconic	-1	1	-1	2	0
26	ConcreteCloseIconic	-1	1	-1	3	0
26	ConcreteCloseIconic	-1	1	-1	4	0
26	ConcreteCloseIconic	-1	1	-1	6	0
26	ConcreteCloseIconic	-1	1	-1	7	0
26	ConcreteCloseIconic	-1	1	-1	9	0
26	ConcreteCloseReverseIconic	-1	-1	-1	21	0
26	ConcreteCloseReverseIconic	-1	-1	-1	23	0
26	ConcreteCloseReverseIconic	-1	-1	-1	24	0
26	ConcreteCloseReverseIconic	-1	-1	-1	25	0
26	ConcreteCloseReverseIconic	-1	-1	-1	26	0
26	ConcreteCloseReverseIconic	-1	-1	-1	27	0
26	ConcreteCloseReverseIconic	-1	-1	-1	28	0
26	ConcreteCloseReverseIconic	-1	-1	-1	29	0
26	ConcreteCloseReverseIconic	-1	-1	-1	30	0
26	ConcreteDistantIconic	-1	1	-1	11	0
26	ConcreteDistantIconic	-1	1	-1	12	0
26	ConcreteDistantIconic	-1	1	-1	13	0
26	ConcreteDistantIconic	-1	1	-1	14	0
26	ConcreteDistantIconic	-1	1	-1	15	0
26	ConcreteDistantIconic	-1	1	-1	16	0
26	ConcreteDistantIconic	-1	1	-1	17	0
26	ConcreteDistantIconic	-1	1	-1	18	0
26	ConcreteDistantIconic	-1	1	-1	19	0
26	ConcreteDistantIconic	-1	1	-1	20	0
26	ConcreteDistantReverseIconic	-1	-1	-1	31	0
26	ConcreteDistantReverseIconic	-1	-1	-1	32	0
26	ConcreteDistantReverseIconic	-1	-1	-1	34	0
26	ConcreteDistantReverseIconic	-1	-1	-1	36	0
26	ConcreteDistantReverseIconic	-1	-1	-1	37	0
26	ConcreteDistantReverseIconic	-1	-1	-1	38	0
26	ConcreteDistantReverseIconic	-1	-1	-1	39	0
26	ConcreteDistantReverseIconic	-1	-1	-1	40	0
28	AbstractCloseReverseIconic	1	-1	1	62	1
28	ConcreteCloseReverseIconic	-1	-1	1	26	1
28	AbstractCloseIconic	1	1	1	41	0
28	AbstractCloseIconic	1	1	1	42	0
28	AbstractCloseIconic	1	1	1	43	0
28	AbstractCloseIconic	1	1	1	44	0
28	AbstractCloseIconic	1	1	1	45	0
28	AbstractCloseIconic	1	1	1	46	0
28	AbstractCloseIconic	1	1	1	47	0
28	AbstractCloseIconic	1	1	1	48	0
28	AbstractCloseIconic	1	1	1	49	0
28	AbstractCloseIconic	1	1	1	50	0
28	AbstractCloseReverseIconic	1	-1	1	61	0
28	AbstractCloseReverseIconic	1	-1	1	63	0
28	AbstractCloseReverseIconic	1	-1	1	64	0
28	AbstractCloseReverseIconic	1	-1	1	65	0
28	AbstractCloseReverseIconic	1	-1	1	66	0
28	AbstractCloseReverseIconic	1	-1	1	67	0
28	AbstractCloseReverseIconic	1	-1	1	68	0
28	AbstractCloseReverseIconic	1	-1	1	69	0
28	AbstractCloseReverseIconic	1	-1	1	70	0
28	AbstractDistantIconic	1	1	-1	51	0
28	AbstractDistantIconic	1	1	-1	52	0
28	AbstractDistantIconic	1	1	-1	53	0
28	AbstractDistantIconic	1	1	-1	54	0
28	AbstractDistantIconic	1	1	-1	55	0
28	AbstractDistantIconic	1	1	-1	56	0
28	AbstractDistantIconic	1	1	-1	57	0
28	AbstractDistantIconic	1	1	-1	58	0
28	AbstractDistantIconic	1	1	-1	59	0
28	AbstractDistantIconic	1	1	-1	60	0
28	AbstractDistantReverseIconic	1	-1	-1	71	0
28	AbstractDistantReverseIconic	1	-1	-1	72	0
28	AbstractDistantReverseIconic	1	-1	-1	73	0
28	AbstractDistantReverseIconic	1	-1	-1	74	0
28	AbstractDistantReverseIconic	1	-1	-1	75	0
28	AbstractDistantReverseIconic	1	-1	-1	76	0
28	AbstractDistantReverseIconic	1	-1	-1	77	0
28	AbstractDistantReverseIconic	1	-1	-1	78	0
28	AbstractDistantReverseIconic	1	-1	-1	79	0
28	AbstractDistantReverseIconic	1	-1	-1	80	0
28	ConcreteCloseIconic	-1	1	-1	1	0
28	ConcreteCloseIconic	-1	1	-1	10	0
28	ConcreteCloseIconic	-1	1	-1	2	0
28	ConcreteCloseIconic	-1	1	-1	3	0
28	ConcreteCloseIconic	-1	1	-1	4	0
28	ConcreteCloseIconic	-1	1	-1	5	0
28	ConcreteCloseIconic	-1	1	-1	6	0
28	ConcreteCloseIconic	-1	1	-1	7	0
28	ConcreteCloseIconic	-1	1	-1	8	0
28	ConcreteCloseIconic	-1	1	-1	9	0
28	ConcreteCloseReverseIconic	-1	-1	-1	21	0
28	ConcreteCloseReverseIconic	-1	-1	-1	23	0
28	ConcreteCloseReverseIconic	-1	-1	-1	24	0
28	ConcreteCloseReverseIconic	-1	-1	-1	25	0
28	ConcreteCloseReverseIconic	-1	-1	-1	27	0
28	ConcreteCloseReverseIconic	-1	-1	-1	28	0
28	ConcreteCloseReverseIconic	-1	-1	-1	29	0
28	ConcreteCloseReverseIconic	-1	-1	-1	30	0
28	ConcreteDistantIconic	-1	1	-1	11	0
28	ConcreteDistantIconic	-1	1	-1	12	0
28	ConcreteDistantIconic	-1	1	-1	13	0
28	ConcreteDistantIconic	-1	1	-1	14	0
28	ConcreteDistantIconic	-1	1	-1	15	0
28	ConcreteDistantIconic	-1	1	-1	16	0
28	ConcreteDistantIconic	-1	1	-1	17	0
28	ConcreteDistantIconic	-1	1	-1	18	0
28	ConcreteDistantIconic	-1	1	-1	19	0
28	ConcreteDistantIconic	-1	1	-1	20	0
28	ConcreteDistantReverseIconic	-1	-1	-1	31	0
28	ConcreteDistantReverseIconic	-1	-1	-1	32	0
28	ConcreteDistantReverseIconic	-1	-1	-1	33	0
28	ConcreteDistantReverseIconic	-1	-1	-1	34	0
28	ConcreteDistantReverseIconic	-1	-1	-1	36	0
28	ConcreteDistantReverseIconic	-1	-1	-1	37	0
28	ConcreteDistantReverseIconic	-1	-1	-1	38	0
28	ConcreteDistantReverseIconic	-1	-1	-1	39	0
28	ConcreteDistantReverseIconic	-1	-1	-1	40	0
29	AbstractDistantIconic	1	-1	-1	58	1
29	AbstractDistantReverseIconic	1	-1	-1	71	1
29	AbstractDistantReverseIconic	1	-1	-1	74	1
29	AbstractDistantReverseIconic	1	-1	-1	75	1
29	AbstractDistantReverseIconic	1	-1	-1	79	1
29	ConcreteCloseIconic	-1	1	1	2	1
29	ConcreteCloseIconic	-1	1	1	5	1
29	ConcreteCloseIconic	-1	1	1	8	1
29	ConcreteCloseReverseIconic	-1	-1	1	23	1
29	ConcreteCloseReverseIconic	-1	-1	1	25	1
29	ConcreteCloseReverseIconic	-1	-1	1	26	1
29	ConcreteCloseReverseIconic	-1	-1	1	28	1
29	ConcreteDistantIconic	-1	1	-1	18	1
29	ConcreteDistantReverseIconic	-1	-1	-1	36	1
29	ConcreteDistantReverseIconic	-1	-1	-1	38	1
29	AbstractCloseIconic	1	1	1	41	0
29	AbstractCloseIconic	1	1	1	42	0
29	AbstractCloseIconic	1	1	1	43	0
29	AbstractCloseIconic	1	1	1	44	0
29	AbstractCloseIconic	1	1	1	45	0
29	AbstractCloseIconic	1	1	1	46	0
29	AbstractCloseIconic	1	1	1	47	0
29	AbstractCloseIconic	1	1	1	48	0
29	AbstractCloseIconic	1	1	1	49	0
29	AbstractCloseIconic	1	1	1	50	0
29	AbstractCloseReverseIconic	1	-1	1	61	0
29	AbstractCloseReverseIconic	1	-1	1	62	0
29	AbstractCloseReverseIconic	1	-1	1	63	0
29	AbstractCloseReverseIconic	1	-1	1	64	0
29	AbstractCloseReverseIconic	1	-1	1	65	0
29	AbstractCloseReverseIconic	1	-1	1	66	0
29	AbstractCloseReverseIconic	1	-1	1	67	0
29	AbstractCloseReverseIconic	1	-1	1	68	0
29	AbstractCloseReverseIconic	1	-1	1	69	0
29	AbstractCloseReverseIconic	1	-1	1	70	0
29	AbstractDistantIconic	1	1	-1	51	0
29	AbstractDistantIconic	1	1	-1	52	0
29	AbstractDistantIconic	1	1	-1	53	0
29	AbstractDistantIconic	1	1	-1	54	0
29	AbstractDistantIconic	1	1	-1	55	0
29	AbstractDistantIconic	1	1	-1	56	0
29	AbstractDistantIconic	1	1	-1	57	0
29	AbstractDistantIconic	1	1	-1	59	0
29	AbstractDistantIconic	1	1	-1	60	0
29	AbstractDistantReverseIconic	1	-1	-1	72	0
29	AbstractDistantReverseIconic	1	-1	-1	73	0
29	AbstractDistantReverseIconic	1	-1	-1	76	0
29	AbstractDistantReverseIconic	1	-1	-1	77	0
29	AbstractDistantReverseIconic	1	-1	-1	78	0
29	AbstractDistantReverseIconic	1	-1	-1	80	0
29	ConcreteCloseIconic	-1	1	-1	1	0
29	ConcreteCloseIconic	-1	1	-1	10	0
29	ConcreteCloseIconic	-1	1	-1	3	0
29	ConcreteCloseIconic	-1	1	-1	4	0
29	ConcreteCloseIconic	-1	1	-1	6	0
29	ConcreteCloseIconic	-1	1	-1	7	0
29	ConcreteCloseIconic	-1	1	-1	9	0
29	ConcreteCloseReverseIconic	-1	-1	-1	21	0
29	ConcreteCloseReverseIconic	-1	-1	-1	24	0
29	ConcreteCloseReverseIconic	-1	-1	-1	27	0
29	ConcreteCloseReverseIconic	-1	-1	-1	29	0
29	ConcreteCloseReverseIconic	-1	-1	-1	30	0
29	ConcreteDistantIconic	-1	1	-1	11	0
29	ConcreteDistantIconic	-1	1	-1	12	0
29	ConcreteDistantIconic	-1	1	-1	13	0
29	ConcreteDistantIconic	-1	1	-1	14	0
29	ConcreteDistantIconic	-1	1	-1	15	0
29	ConcreteDistantIconic	-1	1	-1	16	0
29	ConcreteDistantIconic	-1	1	-1	17	0
29	ConcreteDistantIconic	-1	1	-1	19	0
29	ConcreteDistantIconic	-1	1	-1	20	0
29	ConcreteDistantReverseIconic	-1	-1	-1	31	0
29	ConcreteDistantReverseIconic	-1	-1	-1	32	0
29	ConcreteDistantReverseIconic	-1	-1	-1	33	0
29	ConcreteDistantReverseIconic	-1	-1	-1	34	0
29	ConcreteDistantReverseIconic	-1	-1	-1	37	0
29	ConcreteDistantReverseIconic	-1	-1	-1	39	0
29	ConcreteDistantReverseIconic	-1	-1	-1	40	0
30	AbstractCloseReverseIconic	1	-1	1	62	1
30	AbstractDistantReverseIconic	1	-1	-1	71	1
30	AbstractDistantReverseIconic	1	-1	-1	76	1
30	ConcreteDistantIconic	-1	1	-1	14	1
30	AbstractCloseIconic	1	1	1	41	0
30	AbstractCloseIconic	1	1	1	42	0
30	AbstractCloseIconic	1	1	1	43	0
30	AbstractCloseIconic	1	1	1	44	0
30	AbstractCloseIconic	1	1	1	45	0
30	AbstractCloseIconic	1	1	1	46	0
30	AbstractCloseIconic	1	1	1	47	0
30	AbstractCloseIconic	1	1	1	48	0
30	AbstractCloseIconic	1	1	1	49	0
30	AbstractCloseIconic	1	1	1	50	0
30	AbstractCloseReverseIconic	1	-1	1	61	0
30	AbstractCloseReverseIconic	1	-1	1	63	0
30	AbstractCloseReverseIconic	1	-1	1	64	0
30	AbstractCloseReverseIconic	1	-1	1	65	0
30	AbstractCloseReverseIconic	1	-1	1	66	0
30	AbstractCloseReverseIconic	1	-1	1	67	0
30	AbstractCloseReverseIconic	1	-1	1	68	0
30	AbstractCloseReverseIconic	1	-1	1	69	0
30	AbstractCloseReverseIconic	1	-1	1	70	0
30	AbstractDistantIconic	1	1	-1	51	0
30	AbstractDistantIconic	1	1	-1	52	0
30	AbstractDistantIconic	1	1	-1	53	0
30	AbstractDistantIconic	1	1	-1	54	0
30	AbstractDistantIconic	1	1	-1	55	0
30	AbstractDistantIconic	1	1	-1	56	0
30	AbstractDistantIconic	1	1	-1	57	0
30	AbstractDistantIconic	1	1	-1	58	0
30	AbstractDistantIconic	1	1	-1	59	0
30	AbstractDistantIconic	1	1	-1	60	0
30	AbstractDistantReverseIconic	1	-1	-1	72	0
30	AbstractDistantReverseIconic	1	-1	-1	73	0
30	AbstractDistantReverseIconic	1	-1	-1	74	0
30	AbstractDistantReverseIconic	1	-1	-1	75	0
30	AbstractDistantReverseIconic	1	-1	-1	77	0
30	AbstractDistantReverseIconic	1	-1	-1	78	0
30	AbstractDistantReverseIconic	1	-1	-1	79	0
30	AbstractDistantReverseIconic	1	-1	-1	80	0
30	ConcreteCloseIconic	-1	1	-1	1	0
30	ConcreteCloseIconic	-1	1	-1	10	0
30	ConcreteCloseIconic	-1	1	-1	2	0
30	ConcreteCloseIconic	-1	1	-1	3	0
30	ConcreteCloseIconic	-1	1	-1	4	0
30	ConcreteCloseIconic	-1	1	-1	5	0
30	ConcreteCloseIconic	-1	1	-1	6	0
30	ConcreteCloseIconic	-1	1	-1	7	0
30	ConcreteCloseIconic	-1	1	-1	8	0
30	ConcreteCloseIconic	-1	1	-1	9	0
30	ConcreteCloseReverseIconic	-1	-1	-1	21	0
30	ConcreteCloseReverseIconic	-1	-1	-1	23	0
30	ConcreteCloseReverseIconic	-1	-1	-1	24	0
30	ConcreteCloseReverseIconic	-1	-1	-1	25	0
30	ConcreteCloseReverseIconic	-1	-1	-1	26	0
30	ConcreteCloseReverseIconic	-1	-1	-1	27	0
30	ConcreteCloseReverseIconic	-1	-1	-1	28	0
30	ConcreteCloseReverseIconic	-1	-1	-1	29	0
30	ConcreteCloseReverseIconic	-1	-1	-1	30	0
30	ConcreteDistantIconic	-1	1	-1	11	0
30	ConcreteDistantIconic	-1	1	-1	12	0
30	ConcreteDistantIconic	-1	1	-1	13	0
30	ConcreteDistantIconic	-1	1	-1	15	0
30	ConcreteDistantIconic	-1	1	-1	16	0
30	ConcreteDistantIconic	-1	1	-1	17	0
30	ConcreteDistantIconic	-1	1	-1	18	0
30	ConcreteDistantIconic	-1	1	-1	19	0
30	ConcreteDistantIconic	-1	1	-1	20	0
30	ConcreteDistantReverseIconic	-1	-1	-1	31	0
30	ConcreteDistantReverseIconic	-1	-1	-1	32	0
30	ConcreteDistantReverseIconic	-1	-1	-1	33	0
30	ConcreteDistantReverseIconic	-1	-1	-1	34	0
30	ConcreteDistantReverseIconic	-1	-1	-1	36	0
30	ConcreteDistantReverseIconic	-1	-1	-1	37	0
30	ConcreteDistantReverseIconic	-1	-1	-1	38	0
30	ConcreteDistantReverseIconic	-1	-1	-1	39	0
30	ConcreteDistantReverseIconic	-1	-1	-1	40	0
